# Supplementary material for: Meta-Analysis of Differential Connectivity in Gene Co-Expression Networks in Multiple Sclerosis
Source: Int J Mol Sci. 2016 Jun 15;17(6):936. doi: 10.3390/ijms17060936 (PMC4926469; doi:10.3390/ijms17060936)
Supplement: Supplementary file 1 [file ijms-17-00936-s001.zip]

Archive with 25 entries (20 files):
- ijms-123123-Supplementary Materials/
- ijms-123123-Supplementary Materials/.DS_Store
- ijms-123123-Supplementary Materials/MatlabCode/
- ijms-123123-Supplementary Materials/MatlabCode/dataset/
- ijms-123123-Supplementary Materials/MatlabCode/dataset/posYGSE41848.mat
- ijms-123123-Supplementary Materials/MatlabCode/dataset/XGSE41848.mat
- ijms-123123-Supplementary Materials/MatlabCode/geneSymb/
- ijms-123123-Supplementary Materials/MatlabCode/geneSymb/geneSymb.mat
- ijms-123123-Supplementary Materials/MatlabCode/library/
- ijms-123123-Supplementary Materials/MatlabCode/library/calcDegNet.m
- ijms-123123-Supplementary Materials/MatlabCode/library/calcDegShuffle.m
- ijms-123123-Supplementary Materials/MatlabCode/library/calcFdrAlphanet.m
- ijms-123123-Supplementary Materials/MatlabCode/library/calcMaxFdr.m
- ijms-123123-Supplementary Materials/MatlabCode/library/CoexNet.m
- ijms-123123-Supplementary Materials/MatlabCode/library/CoexNetOneTailed.m
- ijms-123123-Supplementary Materials/MatlabCode/mainjob.m
- ijms-123123-Supplementary Materials/MatlabCode/new_alpha.mat
- ijms-123123-Supplementary Materials/TableS1.xlsx
- ijms-123123-Supplementary Materials/TableS2.xlsx
- ijms-123123-Supplementary Materials/TableS3.xlsx
- ijms-123123-Supplementary Materials/TableS4.xlsx
- ijms-123123-Supplementary Materials/TableS5.xlsx
- ijms-123123-Supplementary Materials/TableS6.xlsx
- ijms-123123-Supplementary Materials/TableS7.xlsx
- ijms-123123-Supplementary Materials/TableS8.xlsx
