# Supplementary material for: Meta-Analysis of Differential Connectivity in Gene Co-Expression Networks in Multiple Sclerosis
Source: Int J Mol Sci. 2016 Jun 15;17(6):936. doi: 10.3390/ijms17060936 (PMC4926469; doi:10.3390/ijms17060936)
Supplement: Supplementary file 1 [file ijms-17-00936-s001.zip › ijms-123123-Supplementary Materials/MatlabCode/library/calcMaxFdr.m]

function [maxFdr] = calcMaxFdr(pvalue, pvalpha)

% fdralpha is a vector of possible thresholds for fdr

xfdr = mafdr(pvalue, 'BHFDR', 'true');

maxFdr = zeros(length(pvalpha),1);

for i = 1:length(pvalpha)
    maxFdr(i) = max(xfdr(pvalue <= pvalpha(i)));
end
