# Supplementary material for: Meta-Analysis of Differential Connectivity in Gene Co-Expression Networks in Multiple Sclerosis
Source: Int J Mol Sci. 2016 Jun 15;17(6):936. doi: 10.3390/ijms17060936 (PMC4926469; doi:10.3390/ijms17060936)
Supplement: Supplementary file 1 [file ijms-17-00936-s001.zip › ijms-123123-Supplementary Materials/TableS1.xlsx]

## Sheet: Foglio1
List of the genes DE between HC and MS patients in at least 2 studies at level of significance of 0.01
# DE statistics	t-test statistics
# DE P-value	Differential expression P-value
# Degree Difference	Gene Degree Differemce
# DC P-value	Differential connectivity P-value
# Combined 2 DE P-values:	the maximum among the 2 smallest P-values among 3 studies
# Combined 3 DE P-values :	the maximum among the P-values of the 3 studies
In yellow the genes that are DE in all 3 studies
	GSE41848				GSE41849				GSE17048
Gene Symbol	DE statistics	DE P-value	Degree Diffference	DC P-value	DE statistics	DE P-value	Degree Difference	DC P-value	DE statistics	DE P-value	Degree Difference	DC P-value	Combined 2 DE P-values	Combined 3DE P-values
S100A11	4.523	1.7e-05	163	0.12	6.307	1e-06	-132	4.894	-0.399	0.691892	-99.5	4.863	1.7e-05	0.691892
STX10	4.288	4.3e-05	305	0.216	5.379	9e-06	-263	0.653	-0.313	0.755404	606.5	0.433	4.3e-05	0.755404
NMRAL1	4.208	5.7e-05	372	0.231	5.006	3e-05	-2853	0.023	0.255	0.799994	-2115.5	0.245	5.7e-05	0.799994
CHMP2A	4.176	6.5e-05	308	0.03	5.335	1e-05	-317	2.776	-2.385	0.019206	-410.5	0.874	6.5e-05	0.019206
NOP10	4.166	6.7e-05	309	0.047	5.107	2.1e-05	15	4.858	0.394	0.695252	55.5	4.974	6.7e-05	0.695252
TFPT	4.109	8.4e-05	513	0.575	5.694	4e-06	-456	0.463	1.452	0.150788	1576.5	0.356	8.4e-05	0.150788
MRPL51	3.414	0.00096	262	0.154	5.656	4e-06	173	0.545	4.1	9.7e-05	-48.5	2.889	9.7e-05	0.00096
ATP6V0D1	4.028	0.000115	48	0.672	4.579	0.000103	-81	2.81	-1.635	0.106149	233.5	0.868	0.000115	0.106149
NEDD8	4.006	0.000124	300	0.05	5.618	5e-06	143	0.608	2.006	0.048139	822	2.773	0.000124	0.048139
ATP5H	3.967	0.000143	405	0.028	4.566	0.000107	68	2.852	1.136	0.260532	1261.5	2.653	0.000143	0.260532
SDHB	3.965	0.000144	-12	2.797	5.059	2.5e-05	-28	4.892	0.881	0.382309	1626.5	0.492	0.000144	0.382309
TRAPPC1	3.962	0.000146	435	0.026	6.425	0	-115	0.723	-1.418	0.160674	857.5	4.645	0.000146	0.160674
PYCARD	3.959	0.000148	318	0.187	7.35	0	-230	0.441	-1.3	0.198192	1373.5	0.211	0.000148	0.198192
RPS25	1.947	0.055296	187	0.27	4.98	3.3e-05	-67	2.874	3.933	0.00017	-72	0.847	0.00017	0.055296
TYROBP	3.91	0.000178	361	0.147	8.164	0	-131	0.757	-1.353	0.180402	255.5	2.769	0.000178	0.180402
CSTB	3.881	0.000197	419	0.019	4.939	3.7e-05	-60	0.817	-0.56	0.578476	931.5	0.58	0.000197	0.578476
SMARCD3	3.866	0.000208	20	0.58	4.826	5.1e-05	-429	0.734	0.673	0.504083	1208	0.552	0.000208	0.504083
PSMB8	3.826	0.000239	217	0.206	5.07	2.4e-05	103	2.677	0.582	0.563084	750	4.753	0.000239	0.563084
TMEM205	3.823	0.000241	397	0.155	6.219	1e-06	-2880	0.029	0.996	0.323568	1166.5	0.574	0.000241	0.323568
CUEDC2	3.805	0.000256	-292	4.588	5.506	6e-06	-3345	0.039	-0.336	0.738127	-156	6.973	0.000256	0.738127
CFL1	3.785	0.000275	268	0.109	6.564	0	-54	0.919	-1.401	0.165738	229.5	4.914	0.000275	0.165738
WDR74	2.972	0.003816	330	0.155	6.124	1e-06	-241	0.478	3.752	0.00032	-1172	2.75	0.00032	0.003816
EIF6	3.73	0.00033	399	0.067	6.518	0	-895	0.093	-0.738	0.464079	-2203	0.313	0.00033	0.464079
NDUFA13	3.667	0.00041	521	0.155	5.253	1.4e-05	-55	4.848	2.638	0.009815	235.5	6.946	0.00041	0.009815
AURKAIP1	3.666	0.000412	496	0.485	7.542	0	-450	0.782	-0.531	0.597896	399	6.828	0.000412	0.597896
CD63	3.666	0.000412	105	0.519	5.217	1.5e-05	94	0.707	0.698	0.488662	117.5	6.881	0.000412	0.488662
PRDX1	2.611	0.010665	240	0.142	6.887	0	35	2.893	3.63	0.000478	521	0.825	0.000478	0.010665
SRA1	3.591	0.000531	17	0.722	5.213	1.5e-05	-74	0.811	-0.943	0.349848	-210.5	2.97	0.000531	0.349848
MPV17	3.584	0.000546	36	0.512	6.132	1e-06	50	2.845	0.792	0.432302	-743	2.802	0.000546	0.432302
CDK2AP2	3.666	0.000411	500	2.532	3.964	0.000604	-3357	0.062	-1.098	0.276461	-1573.5	0.687	0.000604	0.276461
RNASEK	3.539	0.000634	343	0.062	8.367	0	89	4.681	-2.257	0.026522	883.5	0.577	0.000634	0.026522
GNG5	3.536	0.000641	116	0.11	6.321	1e-06	-37	2.867	-0.807	0.423584	583.5	6.831	0.000641	0.423584
GABARAP	3.595	0.000524	226	0.068	3.937	0.000652	-43	0.851	-0.333	0.740596	645	2.846	0.000652	0.740596
TM9SF1	3.519	0.00068	-6	2.748	4.392	0.000179	-131	0.636	-0.078	0.937574	-798.5	0.811	0.00068	0.937574
SAT2	3.511	0.000696	490	0.044	4.922	3.9e-05	-2211	0.424	1.147	0.255898	-1222.5	2.639	0.000696	0.255898
TMEM55B	5.421	1e-06	128	0.129	3.889	0.000737	-511	0.212	0.575	0.56795	-533.5	6.887	0.000737	0.56795
SFRS9	3.478	0.00078	72	0.476	5.734	3e-06	-13	2.937	0.298	0.767077	664	2.703	0.00078	0.767077
POP5	3.474	0.000792	259	0.059	4.148	0.000363	23	2.86	0.508	0.613655	-709.5	6.791	0.000792	0.613655
COPE	3.456	0.000839	369	0.065	6.334	1e-06	-81	0.775	-0.771	0.444407	-480	2.695	0.000839	0.444407
DCXR	3.454	0.000845	457	0.014	6.156	1e-06	-83	4.785	0.338	0.736912	1346.5	0.41	0.000845	0.736912
DDX56	3.451	0.000851	139	0.244	5.873	2e-06	-116	4.827	0.79	0.433253	-297.5	6.91	0.000851	0.433253
MRPL28	3.451	0.000852	124	0.209	5.285	1.2e-05	-430	0.593	1.072	0.287914	-1433.5	0.712	0.000852	0.287914
HN1	3.877	0.000201	97	0.321	3.829	0.00086	30	4.805	-1.149	0.255096	-851	0.376	0.00086	0.255096
SRP14	3.415	0.000958	107	0.636	3.812	0.000899	38	4.856	2.836	0.005608	71	2.923	0.000958	0.005608
ARHGDIB	3.405	0.000989	302	0.03	5.344	1e-05	-75	2.817	-1.76	0.08227	17.5	8.97	0.000989	0.08227
CIB1	3.38	0.001075	226	0.29	6.839	0	-61	2.835	-0.404	0.688389	-1168	0.663	0.001075	0.688389
PSMB10	3.376	0.001087	39	2.773	5.679	4e-06	-29	4.906	0.612	0.543318	-587.5	6.821	0.001087	0.543318
RPL36AL	2.556	0.01238	251	0.112	3.727	0.001115	383	0.297	4.545	2.1e-05	-59.5	2.89	0.001115	0.01238
RPS13	2.411	0.018085	247	0.136	5.641	4e-06	47	2.815	3.36	0.001149	124	4.902	0.001149	0.018085
TRADD	3.346	0.001199	246	0.327	4.921	3.9e-05	-290	0.735	-1.167	0.2478	156	6.91	0.001199	0.2478
ECH1	3.319	0.00131	376	0.04	6.866	0	-242	2.713	-0.211	0.833605	808	2.846	0.00131	0.833605
CYBA	3.303	0.001368	267	0.248	4.234	0.000286	-130	2.801	-0.17	0.865162	-95.5	6.821	0.001368	0.865162
EDF1	3.294	0.001412	352	0.031	6.876	0	56	2.773	0.1	0.919883	586	2.805	0.001412	0.919883
IFITM3	4.12	8e-05	3	0.874	3.635	0.001412	-182	0.693	-0.19	0.849617	3	0.699	0.001412	0.849617
NPRL2	3.276	0.001493	98	0.16	4.78	5.8e-05	-170	0.595	0.225	0.82278	-1385	0.426	0.001493	0.82278
FIBP	3.258	0.001581	597	0.01	7.002	0	-1473	0.056	0.462	0.646593	-687	2.768	0.001581	0.646593
MED31	3.257	0.001583	58	0.344	4.076	0.000447	-9	2.93	0.778	0.440354	-70	0.335	0.001583	0.440354
SUCLG1	3.257	0.001585	-202	2.489	4.917	4e-05	-3354	0.068	2.124	0.036557	-482	6.866	0.001585	0.036557
ICAM3	3.235	0.001705	253	0.042	3.999	0.000548	-99	2.785	-2.207	0.030013	-811	0.448	0.001705	0.030013
FBP1	3.736	0.000324	235	0.038	3.556	0.001726	-632	0.101	-1.693	0.094456	-69.5	8.943	0.001726	0.094456
RPS14	0.88	0.384533	-79	4.703	4.897	4.2e-05	-18	2.938	3.222	0.001758	-174.5	2.912	0.001758	0.384533
PFN1	3.213	0.001823	180	0.444	6.824	0	-48	2.907	-2.029	0.045687	405.5	6.856	0.001823	0.045687
APEX1	3.211	0.001838	188	0.514	6.214	1e-06	28	4.858	1.15	0.254645	-1029	0.32	0.001838	0.254645
NPC2	3.206	0.001867	254	0.118	5.53	6e-06	79	4.765	-1.418	0.160477	1668.5	0.327	0.001867	0.160477
GLA	3.205	0.001874	24	0.62	4.299	0.000235	-250	2.63	-1.637	0.105691	0	9	0.001874	0.105691
GMFG	3.933	0.000162	294	0.065	3.503	0.001966	48	0.767	1.239	0.220041	-237	4.888	0.001966	0.220041
S100A4	3.179	0.002036	426	0.017	6.245	1e-06	27	4.929	-1.378	0.172739	-519	4.678	0.002036	0.172739
HCLS1	3.88	0.000198	-11	4.288	3.485	0.002054	78	4.569	-2.413	0.017874	221.5	6.849	0.002054	0.017874
CNPY2	2.709	0.008141	247	0.17	6.188	1e-06	93	0.71	3.171	0.002063	-1090	2.814	0.002063	0.008141
DCTPP1	3.169	0.002101	546	0.316	5.856	2e-06	-87	0.757	0.707	0.482779	627.5	2.756	0.002101	0.482779
TMEM149	3.14	0.002297	147	2.465	6.076	1e-06	-3600	0.003	0.039	0.96815	29.5	0.715	0.002297	0.96815
NACA	3.135	0.002333	342	0.062	4.472	0.000141	87	0.679	0.316	0.753137	-1562	2.576	0.002333	0.753137
THOC4	3.123	0.002423	41	0.326	3.973	0.00059	-6	4.935	-0.875	0.385609	-91.5	6.803	0.002423	0.385609
SNRPD2	2.393	0.018911	392	0.083	3.969	0.000596	19	4.927	3.116	0.002443	45	4.95	0.002443	0.018911
SSU72	3.118	0.002458	157	0.188	5.036	2.7e-05	-26	0.946	0.131	0.896168	688	2.67	0.002458	0.896168
DYNLL1	3.116	0.002475	306	0.04	3.808	0.000908	110	0.727	-0.054	0.956359	-435.5	0.604	0.002475	0.956359
UBR1	-3.112	0.002506	-1359	2.761	-3.844	0.000828	-1904	0.675	0.589	0.5589	-2039	0.046	0.002506	0.5589
PLRG1	0.941	0.352684	-763	0.018	3.39	0.0026	-2133	0.196	3.103	0.002543	-2014	0.549	0.0026	0.352684
DHRS7	3.218	0.001796	103	0.403	3.39	0.002603	292	2.277	-1.201	0.234259	-1337.5	0.456	0.002603	0.234259
ATP5O	2.422	0.017567	165	0.48	3.385	0.002631	687	0.051	3.37	0.001112	-61	4.959	0.002631	0.017567
S100A6	3.089	0.002682	383	0.096	8.114	0	-118	0.858	-0.093	0.925414	-160.5	2.92	0.002682	0.925414
SDF2	3.087	0.0027	-28	4.783	3.531	0.001837	-118	2.75	-0.205	0.837945	-598	6.664	0.0027	0.837945
C2CD3	-3.085	0.002718	-640	0.658	-5.006	3e-05	82	0.681	-1.687	0.095587	-260.5	0.153	0.002718	0.095587
MLF2	3.321	0.001298	-55	0.39	3.37	0.002732	-240	0.536	-1.063	0.29213	293.5	2.799	0.002732	0.29213
MRPL53	3.081	0.002744	262	0.211	3.87	0.000774	-63	0.835	0.124	0.901278	528	0.824	0.002744	0.901278
BRMS1	3.081	0.002747	203	0.124	6.118	1e-06	29	0.816	1.336	0.18607	-677	6.736	0.002747	0.18607
TTC22	-3.08	0.002754	-1	3	-3.616	0.001479	-23	0.427	-1.1	0.275669	-131	0.202	0.002754	0.275669
SEC11A	3.079	0.002767	262	0.157	3.682	0.001255	54	2.835	3.004	0.003439	1346	0.655	0.002767	0.003439
ARHGAP12	-3.161	0.002151	-2700	0.28	-3.352	0.002853	-3180	0.214	-0.738	0.464257	-250	4.963	0.002853	0.464257
ATP5I	3.067	0.002867	135	0.505	6.248	1e-06	32	2.894	2.943	0.00411	-124.5	4.971	0.002867	0.00411
ASCL2	3.065	0.002883	261	0.82	4.425	0.000163	-1235	0.338	-0.935	0.353771	-507	0.492	0.002883	0.353771
DDX39	3.35	0.001183	216	0.049	3.347	0.002887	-866	0.096	0.198	0.843313	-2228.5	0.157	0.002887	0.843313
PMM1	3.063	0.0029	392	4.645	4.078	0.000445	-2928	0.069	1.523	0.131938	875	2.677	0.0029	0.131938
PSME2	3.468	0.000806	57	0.753	3.344	0.002912	176	0.432	0.428	0.670901	-1809.5	0.384	0.002912	0.670901
DCTN3	3.057	0.002956	348	0.055	6.003	2e-06	29	0.914	-1.364	0.177117	862	2.825	0.002956	0.177117
NDUFA12	3.031	0.003205	139	0.305	4.985	3.2e-05	149	2.608	1.109	0.27189	353.5	4.893	0.003205	0.27189
EIF2B4	3.033	0.003187	26	0.215	3.294	0.003288	-49	0.823	2.431	0.017061	-669	6.774	0.003288	0.017061
RTTN	-3.021	0.003306	-221	4.861	-4.281	0.000248	386	4.467	-0.023	0.981339	-1102.5	0.584	0.003306	0.981339
DCAF5	-3.017	0.00334	123	2.71	-4.362	0.000194	-145	4.68	0.204	0.838809	-637.5	2.8	0.00334	0.838809
EFCAB4B	-3.008	0.003433	11	4.826	-5.932	2e-06	-748	0.225	-0.575	0.568092	-246.5	0.021	0.003433	0.568092
FAU	2.013	0.047666	283	0.119	7.074	0	-60	2.913	3.003	0.003445	172.5	0.745	0.003445	0.047666
SDF4	3.345	0.0012	-3778	0.106	3.261	0.003561	-4443	0.138	-1.621	0.109127	-239.5	6.909	0.003561	0.109127
NDUFA8	2.994	0.003575	45	0.583	6.257	1e-06	-29	2.963	2.422	0.017449	-216.5	6.906	0.003575	0.017449
ILF2	-0.227	0.821944	-295	0.134	5.039	2.7e-05	-183	0.741	2.987	0.003616	746	6.886	0.003616	0.821944
H2AFZ	2.983	0.003693	-36	2.747	4.209	0.000307	698	2.162	2.507	0.013991	976.5	0.633	0.003693	0.013991
H3F3A	2.983	0.003699	28	4.603	5.403	8e-06	-189	0.249	-1.453	0.150576	-1247	0.585	0.003699	0.150576
HCFC1R1	3.206	0.001867	-2822	0.365	3.242	0.003722	-3259	0.155	0.545	0.588602	841	2.664	0.003722	0.588602
ATP5J2	2.979	0.003741	272	0.253	4.986	3.2e-05	-632	2.591	2.314	0.023014	586.5	2.721	0.003741	0.023014
STX8	2.976	0.003773	308	0.051	3.763	0.00102	-733	4.217	1.805	0.074831	-1793.5	0.271	0.003773	0.074831
CD14	2.972	0.003823	152	0.183	4.797	5.6e-05	-37	4.827	-0.535	0.595454	951	0.478	0.003823	0.595454
HLA-DRB5	3.959	0.000148	1	0.057	1.072	0.291931	-9	2.618	2.967	0.00383	-0.5	8	0.00383	0.291931
CUTA	2.963	0.003916	331	0.072	7.611	0	-31	2.911	1.767	0.080992	822	2.767	0.003916	0.080992
CCDC12	2.962	0.003931	253	0.159	4.492	0.000133	27	4.879	1.828	0.071205	840	0.709	0.003931	0.071205
MRPS24	2.695	0.008462	357	0.111	6.517	0	-176	0.581	2.95	0.004021	706	2.735	0.004021	0.008462
RABAC1	2.952	0.004054	759	0.309	6.5	0	-1597	0.091	0.186	0.852998	40.5	8.953	0.004054	0.852998
RPL6	2.161	0.033673	252	0.103	3.615	0.001484	29	4.902	2.942	0.004116	439	2.803	0.004116	0.033673
MRPL21	2.944	0.004149	436	0.009	4.522	0.000123	47	4.846	2.652	0.009433	192.5	4.884	0.004149	0.009433
TAF10	2.943	0.004158	449	0.073	6.435	0	-32	0.891	1.015	0.314394	1069	2.843	0.004158	0.314394
STRAP	1.116	0.27052	-134	0.195	3.711	0.00116	155	4.66	2.935	0.004203	-648	4.854	0.004203	0.27052
IFI27L2	2.954	0.004029	340	0.42	3.191	0.00421	-213	0.791	1.542	0.127293	-1412	0.622	0.00421	0.127293
TOR2A	3.622	0.000477	-867	4.687	3.189	0.004235	-2378	2.433	-0.648	0.520056	221	2.7	0.004235	0.520056
KIAA0753	-2.806	0.006202	-1427	0.774	-4.005	0.00054	1922	0.19	-2.933	0.004237	-2197	0.444	0.004237	0.006202
CDC37	3.612	0.000495	70	0.413	3.188	0.004242	14	4.854	0.529	0.599595	-1587	0.386	0.004242	0.599595
LSMD1	2.931	0.004316	138	2.754	4.77	6e-05	-499	0.715	0.106	0.915776	532.5	0.792	0.004316	0.915776
VPS28	2.929	0.004336	432	0.213	4.914	4e-05	-986	0.191	-1.531	0.130013	-883	0.909	0.004336	0.130013
PLIN3	3.419	0.000947	-33	0.228	3.177	0.004358	-323	2.77	-2.309	0.02334	-561	2.924	0.004358	0.02334
CST3	2.926	0.00438	352	0.039	7.728	0	-441	0.496	-0.347	0.730065	144	4.856	0.00438	0.730065
MEA1	2.923	0.004418	285	0.065	4.648	8.5e-05	-9	4.947	0.953	0.344718	-419	6.849	0.004418	0.344718
ECD	-2.921	0.004446	-2968	0.163	-3.27	0.003484	-2021	0.27	0.767	0.446848	-1356	0.362	0.004446	0.446848
NRM	2.917	0.004491	-10	0.571	6.309	1e-06	-629	0.063	-0.408	0.685504	967	0.572	0.004491	0.685504
CDK5	2.917	0.004499	39	0.319	6.262	1e-06	35	2.867	0.609	0.545751	414.5	4.797	0.004499	0.545751
CLP1	2.907	0.004627	-261	0.246	6.142	1e-06	-1959	0.275	-0.091	0.92705	-1151.5	0.161	0.004627	0.92705
PEMT	2.902	0.004697	587	0.614	6	2e-06	-3324	0.01	1.582	0.117822	-2615.5	0.213	0.004697	0.117822
TMEM176B	3.068	0.002859	-1	3	3.143	0.004733	-37	0.407	-0.769	0.445395	-14.5	0.034	0.004733	0.445395
CARS2	2.897	0.004774	400	0.02	3.734	0.001097	606	0.063	-1.419	0.16031	31	8.872	0.004774	0.16031
GOT2	2.894	0.004807	170	0.06	6.006	2e-06	53	0.788	-0.23	0.819073	370	6.808	0.004807	0.819073
RPS20	2.257	0.026684	205	0.262	4.087	0.000434	47	2.852	2.886	0.004857	-167.5	0.87	0.004857	0.026684
RPL12	2.449	0.016401	306	0.065	5.622	5e-06	-30	4.9	2.881	0.004928	-187.5	2.879	0.004928	0.016401
TRMT112	2.878	0.005045	441	0.026	5.159	1.8e-05	144	0.591	0.016	0.986497	169	8.837	0.005045	0.986497
DEDD	2.872	0.005135	-4	0.448	3.483	0.002065	40	2.797	0.857	0.395399	-579.5	6.949	0.005135	0.395399
NDUFB7	2.823	0.005894	452	0.502	3.104	0.005187	328	2.578	2.88	0.004931	734.5	0.742	0.005187	0.005894
LSM10	2.868	0.005196	195	0.123	6.583	0	-81	0.732	-1.07	0.288818	-497.5	6.826	0.005196	0.288818
KRTCAP2	2.866	0.005218	304	0.14	7.782	0	-89	2.794	1.266	0.21016	168.5	6.946	0.005218	0.21016
ATP5J	1.946	0.055346	255	0.193	3.699	0.001198	49	2.771	2.858	0.005264	254	2.707	0.005264	0.055346
SURF1	2.863	0.005273	380	0.099	5.316	1.1e-05	-873	0.104	-0.085	0.931786	1703.5	0.56	0.005273	0.931786
FAM96B	2.862	0.005284	562	0.116	5.371	9e-06	-1300	0.209	0.232	0.817683	906	2.768	0.005284	0.817683
MRPS34	2.86	0.005314	400	0.063	5.595	5e-06	-267	0.425	0.569	0.572349	181	0.424	0.005314	0.572349
SLC15A3	2.853	0.005425	25	4.614	3.8	0.000929	-164	4.531	-0.792	0.431983	-209.5	0.847	0.005425	0.431983
RNASEH2C	2.846	0.00553	-696	4.517	3.83	0.00086	-3033	0.15	-0.143	0.886583	-285.5	0.479	0.00553	0.886583
U2AF1L4	2.833	0.005736	176	0.069	4.49	0.000134	-537	0.348	0.039	0.96815	29.5	0.715	0.005736	0.96815
DAD1	2.825	0.005874	239	0.208	7.446	0	-54	0.912	2.696	0.008351	1076	0.75	0.005874	0.008351
IDH3B	2.824	0.005893	187	0.257	7.075	0	119	0.536	-0.319	0.751143	-367	4.758	0.005893	0.751143
TST	2.82	0.005954	268	0.087	5.803	2e-06	-131	2.793	-2.097	0.039003	-778.5	0.255	0.005954	0.039003
GABPB2	-2.94	0.004199	1141	0.386	-3.045	0.005956	-3748	0.069	-0.739	0.463688	-1391.5	0.643	0.005956	0.463688
HLA-DRB1	4.247	4.9e-05	-1	4.123	0.419	0.676769	-33	0.358	2.809	0.006081	13.5	0.272	0.006081	0.676769
EXOSC1	2.214	0.029598	192	0.328	3.031	0.006142	-2032	0.064	3.714	0.000364	-599	6.809	0.006142	0.029598
ARHGAP32	-2.809	0.006153	20	0.812	-5.087	2.2e-05	53	0.796	0.614	0.542175	669	4.647	0.006153	0.542175
ZBTB44	-2.808	0.006155	-351	0.641	-3.032	0.006128	-724	4.46	-1.818	0.072822	-3042.5	0.031	0.006155	0.072822
EXOSC5	2.801	0.006293	-95	2.561	6.28	1e-06	-173	0.687	-0.193	0.847777	1376	0.736	0.006293	0.847777
RALGAPA1	-2.793	0.006432	566	4.817	-3.105	0.005169	-1993	0.436	-0.706	0.483428	-510	2.891	0.006432	0.483428
SCMH1	-2.791	0.006461	-75	2.726	-4.589	0.0001	-79	0.831	0.608	0.546377	-3585	0.087	0.006461	0.546377
FLOT1	3.161	0.002151	-26	0.274	3.008	0.006491	185	0.419	-1.747	0.084588	515	0.557	0.006491	0.084588
RPS19BP1	2.787	0.006537	210	0.333	6.04	1e-06	-33	0.905	-0.102	0.918953	1774.5	0.546	0.006537	0.918953
NAGPA	2.779	0.00669	-314	4.652	4.239	0.000281	-2773	0.115	0.437	0.663866	-268.5	4.915	0.00669	0.663866
DHRS1	2.778	0.006714	33	0.107	4.205	0.00031	39	0.753	-0.747	0.458567	560	4.799	0.006714	0.458567
EIF3D	0.973	0.336616	75	4.56	6.47	0	-46	2.907	2.773	0.006721	997	4.856	0.006721	0.336616
LRPAP1	2.772	0.006825	-3	0.195	3.186	0.004263	-127	0.771	0.18	0.857486	324	6.892	0.006825	0.857486
YIPF3	2.771	0.006847	-18	0.508	4.207	0.000309	-135	0.461	-1.71	0.091135	-1124.5	0.61	0.006847	0.091135
MDM1	-2.771	0.006851	-1309	0.31	-3.867	0.000778	624	4.395	1.536	0.1288	-1937.5	0.177	0.006851	0.1288
EEF1D	2.429	0.01726	239	0.211	6.18	1e-06	-42	4.839	2.766	0.006858	189	6.753	0.006858	0.01726
RPL32	1.956	0.054207	211	0.323	5.861	2e-06	-62	0.816	2.763	0.006922	-455	2.891	0.006922	0.054207
CHD6	-2.756	0.007131	339	4.85	-4.522	0.000123	503	2.308	-0.578	0.566102	-2006	0.473	0.007131	0.566102
TMEM120A	2.756	0.007146	35	4.72	3.381	0.00266	-176	0.508	0.047	0.961914	934	0.467	0.007146	0.961914
PSMB7	2.342	0.02157	110	0.71	4.205	0.00031	671	0.094	2.746	0.007267	492	2.836	0.007267	0.02157
ZNF142	-2.749	0.007289	522	0.079	-3.024	0.006252	19	0.75	0.755	0.453763	-1823.5	0.224	0.007289	0.453763
GPR108	2.748	0.007305	221	0.2	4.868	4.6e-05	-881	0.284	-0.558	0.579731	332.5	0.857	0.007305	0.579731
DDX31	-2.746	0.007344	-72	0.332	-3.717	0.001146	-60	0.793	0.81	0.422099	-3204.5	0.118	0.007344	0.422099
MAD2L2	2.743	0.007405	367	0.037	6.985	0	46	0.865	0.002	0.997857	607	4.796	0.007405	0.997857
POLD4	2.741	0.007446	337	4.536	5.32	1.1e-05	-793	0.363	0.259	0.796692	-1117.5	2.641	0.007446	0.796692
PBLD	2.734	0.007593	0	6	3.369	0.002742	8	4.845	-0.448	0.656517	-2132.5	0.273	0.007593	0.656517
ATP6V1E1	2.748	0.007306	-31	2.781	2.939	0.007598	93	4.585	1.948	0.054881	156	2.846	0.007598	0.054881
ZNF827	-3.492	0.000746	-36	4.733	-2.936	0.007657	-54	2.765	2.215	0.029395	-585	4.884	0.007657	0.029395
LGALS2	2.728	0.007715	12	0.365	3.01	0.006465	-34	0.898	0.117	0.906693	186	0.857	0.007715	0.906693
INO80D	-2.861	0.005307	856	0.711	-2.932	0.007736	-4601	0.247	1.436	0.155436	-11.5	6.657	0.007736	0.155436
LTB	2.726	0.00777	224	4.584	5.638	4e-06	-679	0.408	-0.683	0.497893	-826	0.797	0.00777	0.497893
SPAG7	3.42	0.000943	41	0.743	2.925	0.00786	-65	0.72	1.262	0.211487	-150	4.932	0.00786	0.211487
RPS29	1.793	0.077244	214	0.248	3.21	0.00403	175	2.433	2.717	0.007884	-123	0.801	0.007884	0.077244
PPP2R1B	-3.418	0.00095	-751	0.724	-2.921	0.007934	-904	2.455	-0.941	0.350899	-2599.5	0.546	0.007934	0.350899
ZNF649	-2.727	0.007733	95	2.784	-2.917	0.008006	-1172	0.192	-0.091	0.927032	-830	0.775	0.008006	0.927032
POLR2I	2.714	0.00802	151	0.266	4.368	0.000191	-664	4.829	0.687	0.495202	936	2.748	0.00802	0.495202
SNRPB	2.712	0.008081	269	0.17	6.475	0	76	0.777	-0.844	0.402566	-161.5	6.944	0.008081	0.402566
PSMA7	2.706	0.008206	87	0.725	7.551	0	95	0.625	-0.619	0.539187	-513.5	0.377	0.008206	0.539187
PPP1R13B	-2.845	0.00555	-18	0.632	-2.901	0.008291	-54	0.282	0.841	0.404226	-700	2.69	0.008291	0.404226
ECHS1	2.695	0.008469	121	0.49	5.228	1.5e-05	89	0.79	-1.195	0.236776	864.5	2.652	0.008469	0.236776
PSMB1	2.69	0.008587	168	0.507	3.583	0.001609	-2054	2.143	2.503	0.014135	455	4.796	0.008587	0.014135
CDK5RAP2	-2.689	0.008605	-2315	0.343	-3.915	0.00069	-840	2.62	1.925	0.057704	-3005.5	0.134	0.008605	0.057704
MRPL16	3.219	0.001789	13	2.659	2.88	0.008697	65	0.369	-0.198	0.84327	-3617	0.058	0.008697	0.84327
ZFP64	-2.685	0.008717	-30	0.645	-2.974	0.007014	-49	4.434	-1.669	0.099139	-622	2.915	0.008717	0.099139
ZNF585B	-3.089	0.00268	443	2.866	-2.875	0.008788	-2098	2.704	0.373	0.71067	-1720.5	0.162	0.008788	0.71067
PTPRCAP	0.85	0.401028	-260	0.298	5.67	4e-06	-248	0.347	2.676	0.008845	333.5	6.922	0.008845	0.401028
BIRC8	2.995	0.00356	-1218	4.627	2.871	0.008873	-313	0.718	-0.667	0.507841	-4	0.562	0.008873	0.507841
AP2S1	2.677	0.008893	349	0.039	4.521	0.000123	-117	0.588	-2.135	0.035647	713.5	2.763	0.008893	0.035647
TXNDC12	2.676	0.008935	-46	0.475	5.826	2e-06	-614	0.414	1.701	0.092821	-256.5	2.83	0.008935	0.092821
ZNF25	-2.675	0.008954	-585	0.812	-3.258	0.003582	-4708	0.122	0.709	0.481757	-2328	0.188	0.008954	0.481757
SLC25A35	3.355	0.001165	69	2.612	2.865	0.008996	-2223	0.29	2.3	0.023848	-3288.5	0.037	0.008996	0.023848
TMPRSS2	3.434	0.000901	1116	2.605	2.863	0.009038	-3064	0.207	0.133	0.894231	-513	0.222	0.009038	0.894231
HIVEP2	-1.795	0.076875	1596	4.58	-3.163	0.004514	-4629	0.161	-2.668	0.00904	-2706	0.224	0.00904	0.076875
RGS19	2.671	0.009056	-520	0.448	3.818	0.000887	-4835	0.07	0.494	0.623659	974	0.699	0.009056	0.623659
RHOG	4.342	3.4e-05	124	0.365	2.861	0.009074	-628	0.348	-1.81	0.074061	187	4.761	0.009074	0.074061
ALKBH6	3.135	0.002334	467	0.405	2.859	0.009126	-1758	2.357	0.225	0.82283	-863	2.77	0.009126	0.82283
PSMA1	2.665	0.009209	-64	4.728	4.248	0.000273	407	2.413	1.645	0.104106	-1339	0.8	0.009209	0.104106
PTP4A3	3.237	0.001694	56	2.727	2.853	0.009247	-241	0.678	-1.935	0.056399	-140.5	0.209	0.009247	0.056399
KARS	2.662	0.009292	-155	0.566	5.489	6e-06	-56	0.957	1.145	0.256866	-1601.5	0.571	0.009292	0.256866
ANUBL1	-2.947	0.004114	-256	0.691	-2.847	0.009378	-3585	0.031	-1.829	0.071076	-176	0.43	0.009378	0.071076
MT1G	2.658	0.009383	-262	0.627	3.521	0.001887	1168	2.101	-0.995	0.324071	-1.5	6.823	0.009383	0.324071
PSMC3	1.944	0.055654	-66	4.78	4.547	0.000113	62	4.807	2.65	0.009493	-214	6.919	0.009493	0.055654
ETHE1	2.653	0.009516	138	4.577	8.094	0	-215	0.689	-0.494	0.623622	374.5	2.975	0.009516	0.623622
MCRS1	2.653	0.009521	316	0.165	5.311	1.1e-05	-132	0.844	0.015	0.987302	-615	2.774	0.009521	0.987302
PPP1CA	2.651	0.009559	113	0.475	5.758	3e-06	115	4.603	-0.917	0.363152	164.5	0.46	0.009559	0.363152
HLA-DMA	2.647	0.009677	86	0.436	6.644	0	35	4.858	0.876	0.384917	786	0.76	0.009677	0.384917
RNASET2	2.647	0.009691	-25	4.322	3.677	0.001271	-1187	4.816	-0.732	0.467606	-938	0.575	0.009691	0.467606
IRF3	3.557	0.000596	327	2.801	2.832	0.0097	-4380	0.047	-0.715	0.477957	-1356.5	0.553	0.0097	0.477957
NEU1	2.645	0.009722	-16	0.195	4.198	0.000317	-140	0.448	-0.735	0.465644	1652.5	0.286	0.009722	0.465644
LRG1	2.645	0.009736	-28	0.386	2.895	0.008412	-14	2.819	-1.431	0.156918	-436.5	0.624	0.009736	0.156918
CXXC1	2.644	0.009749	54	0.288	4.219	0.000298	-1001	0.208	0.421	0.675668	329	6.869	0.009749	0.675668
ANAPC5	3.046	0.003059	116	2.227	2.828	0.009796	-268	0.198	1.501	0.137591	-1688.5	0.225	0.009796	0.137591
MS4A6A	2.588	0.011366	-10	0.522	3.427	0.002372	47	2.552	2.639	0.009803	779	0.513	0.009803	0.011366
