# Supplementary material for: Meta-Analysis of Differential Connectivity in Gene Co-Expression Networks in Multiple Sclerosis
Source: Int J Mol Sci. 2016 Jun 15;17(6):936. doi: 10.3390/ijms17060936 (PMC4926469; doi:10.3390/ijms17060936)
Supplement: Supplementary file 1 [file ijms-17-00936-s001.zip › ijms-123123-Supplementary Materials/TableS2.xlsx]

## Sheet: Foglio1
List of the genes DC between HC and MS patients in at least 2 studies at level of significance of 0.05
# DE statistics	t-test statistics
# DE P-value	Differential expression P-value
# Degree Difference	Gene Degree Differemce
# DC P-value	Differential connectivity P-value
# Combined 2 DC P-values:	the maximum among the 2 smallest P-values among 3 studies
# Combined 3 DC P-values :	the maximum among the P-values of the 3 studies
# Chr ID:	chromosome
# Chr Position:	chromosome position
# SNP ID:	Marker accession
# GWAS P-value:	P-value by NCBI dbGaP analysis accession pha002861
In yellow the genes that are DC in all 3 studies
In bold the genes that are associated to MS by the GWAS study (1)
	GSE41848				GSE41849				GSE17048
Gene Name	DE statistics	DE P-value	Degree Diffference	DC P-value	DE statistics	DE P-value	Degree Difference	DC P-value	DE statistics	DE P-value	Degree Difference	DC P-value	Combined 2 DC P-values	Combined 3 DC P-values	Chr ID	Chr Position	SNP ID	GWAS P-value
ACCN1	1.352	0.182176	-4143	0.03	3.352	0.002852	-5224	0.01	1.457	0.14934	-2772	0.007	0.01	0.03	17	31846547	rs11870629	0.006
OR7A17	0.829	0.412756	-282	0.01	0.171	0.864532	-298	0.677	1.614	0.110705	-1380.5	0.014	0.014	0.677	19	15083692	rs3746295	0.003
FH	0.049	0.960308	-2191	0.018	3.76	0.001028	-4420	0.012	-0.197	0.844475	-1514.5	0.506	0.018	0.506	1	241748055	rs12030098	0.04
GJA5	0.709	0.483126	-2043	0.02	0.442	0.660006	-2314	0.638	0.712	0.479782	-1763.5	0.02	0.02	0.638	1	147217964	rs11240117	0.0019
PAIP1	0.056	0.955338	-1311	0.022	-1.884	0.071564	-3397	0.035	-0.663	0.510442	-4096.5	0.017	0.022	0.035	5	43515279	rs12520489	0.175
MLL4	1.314	0.194686	-129	0.037	-1.145	0.260813	-3157	0.023	1.817	0.073004	-1421.5	0.009	0.023	0.037	19	36183613	rs7257917	0.002
DNAJC2	-0.694	0.492365	-3328	0.032	-0.073	0.941295	-4098	0.025	-0.592	0.556921	-3327.5	0.001	0.025	0.032	7	103052730	rs7811378	0.063
KIF18A	-0.331	0.743259	-7	0.02	-0.001	0.998893	44	0.437	-0.557	0.580459	-3126.5	0.026	0.026	0.437	11	28230626	rs17310125	0.056
UBE2H	-0.867	0.391699	-133	0.027	-0.905	0.371707	-165	0.262	-2.505	0.014067	-1726	0.029	0.029	0.262	7	129698761	rs13245505	0.045
FLRT3	1.864	0.066362	-804	0.782	3.379	0.002673	-1661	0.031	-0.284	0.777535	-1690.5	0.01	0.031	0.782	20	14309951	rs761998	0.052
GLS	-2.343	0.021488	-1808	2.702	-0.124	0.900912	-5073	0.031	-0.643	0.523335	-3893	0.03	0.031	2.702	2	191850765	rs2280232	0.019
LMBR1L	-2.843	0.005572	-79	0	-0.193	0.847327	-403	0.656	-0.564	0.575741	-3006.5	0.031	0.031	0.656	12	49457634	rs11168839	0.093
KRTAP5-4	0.144	0.886322	-3205	0.015	-0.661	0.512291	-4669	0.102	1.79	0.077195	-891	0.036	0.036	0.102	11	1676921	rs16927458	0.038
PRKD2	0.632	0.531911	2	4.3	1.205	0.237753	-1643	0.037	-1.493	0.139861	-2702	0.02	0.037	4.3	19	47278937	rs1060043	0.023
GABRR2	0.186	0.853554	1	0.297	-1.736	0.094711	-1655	0.038	0.851	0.398785	-1185.5	0.015	0.038	0.297	6	89982286	rs3777527	0.025
HIST2H2AB	-2.962	0.003931	-40	0.041	-1.377	0.179365	-306	2.654	-2.421	0.017524	-675.5	0.016	0.041	2.654	1	149860371	rs17581597	0.157
PDE6D	1.276	0.207861	-46	0.041	3.279	0.003412	-2763	0.009	-1.26	0.211997	626.5	1	0.041	1	2	232631210	rs1464974	0.061
DLG1	-2.874	0.005108	-2096	0.308	-0.634	0.529006	-5012	0.043	-1.086	0.281838	-1062	0.001	0.043	0.308	3	197034984	rs6764023	0.006
EYA3	-3.008	0.003425	1984	0.418	-1.172	0.250439	-5334	0.015	0.073	0.941361	-3647.5	0.043	0.043	0.418	1	28347490	rs2815708	0.002
PPA2	1.079	0.286555	-721	0.028	0.025	0.979369	-3426	0.043	1.421	0.159619	-1894	0.318	0.043	0.318	4	106485744	rs6813330	0.006
SPTA1	-1.172	0.247082	-157	0.043	-2.152	0.042035	-137	2.315	-0.419	0.676895	-633.5	0.039	0.043	2.315	1	158575875	rs12129479	0.005
ELSPBP1	1.735	0.087214	-2421	0.047	0.884	0.382609	961	2.315	-2.058	0.042683	-130.5	0.038	0.047	2.315	19	48394041	rs2910400	0.056
PRKAR2A	-1.864	0.06631	1716	0.544	0.342	0.733294	-4306	0.033	1.753	0.083382	-1398	0.047	0.047	0.544	3	48871663	rs9755490	0.078
TCP1	-0.81	0.423314	-3060	0.019	3.38	0.002667	-3323	0.047	-1.39	0.168974	-2445.5	0.211	0.047	0.211	6	160255242	rs9457733	0.063
KHDRBS2	-0.485	0.631363	-18	0.037	-2.479	0.021187	21	2.694	1.737	0.086261	-315.5	0.048	0.048	2.694	6	62775874	rs10484620	0.049
TRIM35	-0.495	0.624198	-285	0.021	1.11	0.27541	-3231	0.048	0.467	0.642852	-2738.5	0.326	0.048	0.326	8	27243073	rs17057065	0.018
SIKE1	-1.964	0.053214	672	0.467	-0.794	0.432089	-3431	0.049	0.758	0.451972	-1690	0.022	0.049	0.467	1	115355973	rs3905243	0.072
HDAC2	1.634	0.10707	-1818	0.005	0.6	0.551449	-4573	0.05	0.072	0.941933	-808.5	1	0.05	1	6	114308158	rs6920181	0.112
RNASE11	2.595	0.01114	3	0.229	2.005	0.056417	-1740	0.05	-0.587	0.559991	-541	0.017	0.05	0.229	14	21077475	rs1243654	0.017
Reference:
1) Genome-wide association analysis of susceptibility and clinical phenotype in multiple sclerosis. Baranzini SE et al., Hum Mol Genet. 2009; 18(4):767-78.
