# Supplementary material for: Meta-Analysis of Differential Connectivity in Gene Co-Expression Networks in Multiple Sclerosis
Source: Int J Mol Sci. 2016 Jun 15;17(6):936. doi: 10.3390/ijms17060936 (PMC4926469; doi:10.3390/ijms17060936)
Supplement: Supplementary file 1 [file ijms-17-00936-s001.zip › ijms-123123-Supplementary Materials/TableS3.xlsx]

## Sheet: Foglio1
List of the genes DE between untreated and IFN-treated MS patients in at least 2 studies at level of significance of 0.01
# DE statistics	t-test statistics
# DE P-value	Differential expression P-value
# Degree Difference	Gene Degree Differemce
# DC P-value	Differential connectivity P-value
# Combined 2 DE P-values:	the maximum among the 2 smallest P-values among 3 studies
# Combined 3 DE P-values :	the maximum among the P-values of the 3 studies
In yellow the genes that are DE in all 3 studies
	GSE41846				GSE41847				GSE16214
Gene Symbol	DE statistics	DE P-value	Degree Diffference	DC P-value	DE statistics	DE P-value	Degree Difference	DC P-value	DE statistics	DE P-value	Degree Difference	DC P-value	Combined 2 DE P-values	Combined 3 DE P-values
TRIM22	7.379	0	183.5	0.004	6.587	0	181	0.513	5.474	0	176.5	0.531	0	0
PARP12	6.905	0	205.5	0	6.238	1e-06	356	0.086	5.298	0	149.5	0.407	0	1e-06
PPM1K	6.166	0	-346	0.009	6.403	0	-235	0.359	6.148	1e-06	-121.5	0.25	0	1e-06
ZCCHC2	7.499	0	173	0.002	6.224	1e-06	369	0.116	5.949	0	765	0	0	1e-06
IFIT2	7.589	0	187.5	0.003	6.623	0	368	0.117	6.707	3e-06	354.5	0.029	0	3e-06
XAF1	7.145	0	148.5	0.03	6.359	0	289	0.038	7.032	5e-06	475	0.002	0	5e-06
DDX60	6.928	0	110.5	0.238	6.685	0	311	0.174	7.139	6e-06	145.5	0.285	0	6e-06
IFIH1	5.567	0	179	0.005	5.382	1.2e-05	390	0.066	5.5	0	254.5	0.393	0	1.2e-05
IFIT5	7.339	0	158	0.014	6.424	0	149	0.618	7.977	1.9e-05	181	0.088	0	1.9e-05
SPATS2L	7.611	0	202	0	6.28	0	364	0.019	8.864	4.5e-05	499.5	0.002	0	4.5e-05
RTP4	7.349	0	174.5	0.006	6.4	0	327	0.031	3.851	0.000105	381	0.573	0	0.000105
IRF7	6.098	0	228	0.424	4.332	0.000266	-2129	0.005	5.318	0	-117	0.83	0	0.000266
FTSJD2	6.075	0	-255	0.003	5.999	2e-06	345	0.165	6.148	1e-06	284.5	0.006	1e-06	2e-06
TRIM14	7.564	0	161	0.026	5.997	2e-06	341	0.024	4.871	1e-06	332.5	0.024	1e-06	2e-06
CHMP5	5.146	1e-06	111	0.223	5.858	3e-06	-161	0.664	5.565	0	-540.5	0.171	1e-06	3e-06
PHF11	5.496	0	108	0.184	5.8	3e-06	-135	2.78	6.233	1e-06	230.5	0.004	1e-06	3e-06
SAMD9	5.731	0	-114.5	0.247	5.851	3e-06	-632	0.069	4.956	1e-06	189.5	2.603	1e-06	3e-06
MX2	5.674	0	194	0.001	6.11	1e-06	276	0.186	7.044	6e-06	399.5	0.074	1e-06	6e-06
DHX58	6.341	0	195	0.017	5.511	8e-06	350	0.049	6.15	1e-06	366.5	0.006	1e-06	8e-06
OAS3	8.198	1e-06	190	0.001	7.035	0	332	0.037	7.826	1.6e-05	322	0.047	1e-06	1.6e-05
IFIT3	8.099	1e-06	186	0.001	6.857	0	342	0.067	8.041	2.1e-05	249.5	0.198	1e-06	2.1e-05
IFI6	7.232	0	121.5	0.059	6.034	1e-06	286	0.08	8.316	2.8e-05	323.5	0.054	1e-06	2.8e-05
MOV10	5.581	0	183	0.017	5.069	3e-05	362	0.033	6.338	1e-06	247	0.015	1e-06	3e-05
EPSTI1	7.867	1e-06	197.5	0.001	6.524	0	311	0.089	8.482	3.2e-05	413.5	0.004	1e-06	3.2e-05
OASL	7.269	0	192.5	0.002	6.006	1e-06	336	0.032	8.908	4.7e-05	481	0	1e-06	4.7e-05
MX1	7.871	1e-06	192.5	0	6.707	0	356	0.055	9.217	6e-05	379.5	0.003	1e-06	6e-05
HERC5	6.853	0	185.5	0	6.037	1e-06	373	0.13	9.249	6.1e-05	322.5	0.001	1e-06	6.1e-05
HERC6	7.672	1e-06	114.5	0.09	6.665	0	351	0.11	9.26	6.2e-05	219.5	0.001	1e-06	6.2e-05
IFI27	7.171	0	-3	0.937	6.079	1e-06	-1679	0.001	10.626	0.000147	-2196.5	0	1e-06	0.000147
CD38	7.714	1e-06	19	0.813	3.953	0.000715	301	0.164	5.639	0	104.5	0.391	1e-06	0.000715
EPHB2	5.121	1e-06	-469	0.494	1.901	0.072315	-3776	0.035	5.654	0	95	2.735	1e-06	0.072315
EIF2AK2	6.892	0	184.5	0.005	6.176	1e-06	288	0.422	0.206	0.839134	-898	0.087	1e-06	0.839134
PLSCR1	6.191	0	171.5	0.006	5.891	2e-06	422	0.032	6.467	2e-06	-253	0.482	2e-06	2e-06
SIGLEC1	6.77	0	138	0.065	5.925	2e-06	-1906	0.002	7.847	1.7e-05	212	0.255	2e-06	1.7e-05
CTSL1	5.56	0	103	0.142	4.965	4.2e-05	76	0.704	6.557	2e-06	627	0.004	2e-06	4.2e-05
CMPK2	8.285	2e-06	148.5	0.068	6.488	0	-124	0.383	8.9	4.6e-05	246.5	0.196	2e-06	4.6e-05
CCR1	5	2e-06	141	0.055	6.24	1e-06	325	0.206	3.402	0.000554	-302	0.497	2e-06	0.000554
OAS1	8.592	2e-06	181.5	0.002	7.667	0.000874	312	0.059	4.865	1e-06	368	0.377	2e-06	0.000874
LGALS9	5.9	0	166	0.04	5.389	1.1e-05	351	0.021	4.605	3e-06	379	0.387	3e-06	1.1e-05
PNPT1	5.271	0	-949.5	0	5.249	1.6e-05	47	2.894	6.771	3e-06	108.5	0.46	3e-06	1.6e-05
DDX58	6.112	0	177.5	0.003	5.867	3e-06	310	0.236	4.148	3e-05	161.5	0.173	3e-06	3e-05
APOBEC3A	4.986	3e-06	153.5	0.015	4.941	4.6e-05	-53	4.755	6.208	1e-06	376	0.226	3e-06	4.6e-05
SAMD9L	5.863	0	169	0.009	5.799	3e-06	266	0.241	3.916	8.1e-05	476	0.004	3e-06	8.1e-05
USP18	6.888	0	189.5	0.003	5.832	3e-06	318	0.026	9.954	9.9e-05	350	0	3e-06	9.9e-05
IFI35	5.346	0	156	0.04	4.532	0.000153	290	0.106	4.638	3e-06	322.5	0.294	3e-06	0.000153
OAS2	8.297	2e-06	124	0.12	7.517	0.000414	316	0.136	6.733	3e-06	414	0.032	3e-06	0.000414
AEN	4.952	3e-06	3	2	2.393	0.026848	43	0.449	5.515	0	197	0.496	3e-06	0.026848
SP100	4.853	4e-06	-198.5	0.138	5.453	9e-06	-91	4.793	5.186	0	389.5	0.001	4e-06	9e-06
LGALS3BP	7.147	0	107.5	0.192	5.719	4e-06	170	0.348	7.79	1.6e-05	279	0.006	4e-06	1.6e-05
ISG20	4.872	4e-06	139.5	0.04	4.122	0.00046	347	0.093	6.493	2e-06	-443.5	0.002	4e-06	0.00046
MT2A	4.918	4e-06	133.5	2.7	3.888	0.000845	-296	0.034	4.643	3e-06	306	0.016	4e-06	0.000845
TRIM5	5.52	0	206.5	0.003	5.755	4e-06	348	0.191	2.78	0.004533	601	0.036	4e-06	0.004533
PRKCE	4.985	3e-06	86.5	0.547	5.78	4e-06	332	0.1	1.381	0.166995	457.5	4.759	4e-06	0.166995
PARP11	5.35	0	-192	0.116	5.729	4e-06	-283	0.549	-1.263	0.207343	65.5	2.821	4e-06	0.207343
C1GALT1	4.83	5e-06	-139	0.265	5.095	2.8e-05	-1930	0.062	5.175	0	164.5	0.217	5e-06	2.8e-05
JUP	4.846	5e-06	2.5	0.658	4.933	4.7e-05	-201	0.109	5.012	0	429.5	0.066	5e-06	4.7e-05
RSAD2	8.081	1e-06	187	0.001	7.113	5e-06	342	0.045	9.192	5.8e-05	354	0.011	5e-06	5.8e-05
IFI44	8.114	1e-06	170.5	0.002	7.117	5e-06	364	0.136	9.55	7.6e-05	273.5	0.074	5e-06	7.6e-05
TRIM26	4.111	9.6e-05	24.5	0.461	5.69	5e-06	292	0.06	4.603	3e-06	157.5	0.514	5e-06	9.6e-05
TRIM6	6.333	0	182.5	0.006	5.662	5e-06	304	0.186	3.536	0.000341	-1347.5	0.663	5e-06	0.000341
PARP9	4.782	6e-06	167	0.011	5.064	3e-05	325	0.104	5.483	0	343	0.136	6e-06	3e-05
TOR1B	5.321	0	208.5	0.006	5.537	7e-06	395	0.118	4.124	3.3e-05	-254	0.647	7e-06	3.3e-05
DRAP1	4.748	7e-06	-129	0.269	4.382	0.000232	278	0.173	5.521	0	417	0.028	7e-06	0.000232
CNP	6.047	0	179	0.055	5.512	7e-06	337	0.018	3.1	0.00157	374.5	0.326	7e-06	0.00157
ZBP1	6.488	0	195.5	0.001	5.501	8e-06	245	0.396	2.945	0.00263	-736	2.448	8e-06	0.00263
PGAP1	5.62	0	-238	0.017	5.455	9e-06	202	0.394	7.926	1.8e-05	146	0.043	9e-06	1.8e-05
PDZD4	-3.416	0.001124	46	0.101	-5.487	9e-06	646	0.361	-4.706	2e-06	-129	0.099	9e-06	0.001124
LAMP3	4.739	8e-06	190	0.004	4.464	0.000186	340	0.013	7.412	1e-05	172	0.02	1e-05	0.000186
STAT2	5.14	1e-06	155	0.053	5.429	1e-05	358	0.162	3.107	0.001538	171.5	2.545	1e-05	0.001538
RASGEF1B	4.658	1e-05	-794	0.005	6.11	1e-06	-118	4.601	2.538	0.009598	444.5	0.268	1e-05	0.009598
TDRD7	5.198	1e-06	186	0.015	5.407	1.1e-05	210	0.439	4.17	2.7e-05	-62.5	4.826	1.1e-05	2.7e-05
NDC80	4.672	1e-05	18	0.925	5.392	1.1e-05	267	0.352	2.424	0.01344	-145	0.367	1.1e-05	0.01344
MTHFD1L	4.637	1.1e-05	-13	0.872	2.023	0.057038	-105	2.307	5.19	0	-14	0.738	1.1e-05	0.057038
SORL1	-4.632	1.1e-05	161	0.594	-1.865	0.077281	-299	0.1	-4.517	5e-06	231.5	0.452	1.1e-05	0.077281
ISG15	6.811	0	159.5	0.036	4.81	6.9e-05	350	0.047	7.555	1.2e-05	383.5	0.003	1.2e-05	6.9e-05
IFI16	4.621	1.2e-05	149.5	0.092	5.447	1e-05	396	0.271	2.967	0.002442	266.5	2.579	1.2e-05	0.002442
SHISA5	7.279	0	135	0.05	5.339	1.3e-05	291	0.092	3.498	0.000392	-167.5	0.638	1.3e-05	0.000392
FAM190A	5.69	0	3.5	6.747	5.352	1.3e-05	30	4.755	1.276	0.202579	432.5	0.69	1.3e-05	0.202579
FAM46A	4.976	3e-06	190	0.008	5.321	1.4e-05	287	0.16	4.2	2.4e-05	752.5	0.143	1.4e-05	2.4e-05
AGTPBP1	-4.773	6e-06	680.5	0.186	-1.296	0.209887	-542	2.282	-4.314	1.4e-05	-139.5	0.109	1.4e-05	0.209887
NAPA	4.52	1.8e-05	88.5	0.029	5.303	1.5e-05	190	2.223	5.251	0	219	0.494	1.5e-05	1.8e-05
CDK17	4.594	1.3e-05	-317.5	0.027	5.288	1.5e-05	-376	0.497	3.005	0.002149	-208	0.629	1.5e-05	0.002149
CASP10	4.559	1.5e-05	-2609	0.002	5.868	3e-06	109	4.695	1.405	0.159522	-35	0.451	1.5e-05	0.159522
ZC3HAV1	4.867	4e-06	-686.5	0	5.307	1.5e-05	308	0.174	0.143	0.887686	-305.5	0.205	1.5e-05	0.887686
FAM13A	4.942	3e-06	0.5	4	5.252	1.6e-05	-11	2.685	2.017	0.0409	2	0.369	1.6e-05	0.0409
CDKN1A	5.716	0	196	0.456	2.375	0.027896	-50	4.231	4.268	1.7e-05	961.5	0.017	1.7e-05	0.027896
BRCA2	5.033	2e-06	132	0.136	5.225	1.8e-05	244	0.23	2.949	0.0026	2	4.829	1.8e-05	0.0026
APOBEC3B	5.974	0	171	0.023	5.21	1.9e-05	368	0.085	3.862	0.000101	11	0.792	1.9e-05	0.000101
MAFB	4.489	2e-05	164	0.014	5.423	1e-05	340	0.016	2.743	0.005088	923.5	0.097	2e-05	0.005088
MT1X	4.674	1e-05	126.5	0.347	3.272	0.003757	56	4.272	4.229	2.1e-05	100.5	0.619	2.1e-05	0.003757
NEXN	4.035	0.000126	89.5	0.067	5.42	1e-05	264	0.174	4.213	2.3e-05	522	0.004	2.3e-05	0.000126
IGF2R	-4.451	2.4e-05	209	0.333	-0.828	0.418059	-106	2.559	-4.591	3e-06	113.5	0.496	2.4e-05	0.418059
CD2AP	3.656	0.000508	-1109	0.028	5.119	2.6e-05	-1483	0.092	7.087	6e-06	26	0.825	2.6e-05	0.000508
IFITM3	4.428	2.6e-05	80.5	0.455	2.49	0.021898	152	0.158	7.569	1.2e-05	508.5	0.001	2.6e-05	0.021898
RIN2	5.397	0	174.5	0.023	5.105	2.7e-05	383	0.015	-3.876	9.5e-05	-469.5	0.335	2.7e-05	9.5e-05
IFIT1	7.906	1e-06	172	0.001	7.235	4.1e-05	326	0.09	8.332	2.8e-05	334.5	0.07	2.8e-05	4.1e-05
MAD2L1BP	5.297	0	106.5	0.058	5.093	2.8e-05	286	0.078	4.027	5e-05	247	0.167	2.8e-05	5e-05
ADAR	3.657	0.000505	-264	0.045	5.094	2.8e-05	263	0.669	6.592	2e-06	251.5	0.009	2.8e-05	0.000505
BRI3BP	-3.212	0.002119	23.5	0.08	-5.101	2.8e-05	114	2.624	-5.237	0	273.5	0.584	2.8e-05	0.002119
PML	5.933	0	192	0.001	5.084	2.9e-05	412	0.026	2.532	0.009772	123.5	0.091	2.9e-05	0.009772
GTPBP2	5.884	0	45.5	4.614	5.081	2.9e-05	418	0.074	2.441	0.012813	508	0.106	2.9e-05	0.012813
SP140	4.859	4e-06	-835	0.001	5.087	2.9e-05	-1663	0.028	2.125	0.030931	-275	0.084	2.9e-05	0.030931
TRIB2	6.87	0	-398	0	5.066	3e-05	71	4.648	1.71	0.084988	186.5	0.691	3e-05	0.084988
DDB2	5.043	2e-06	17	2.917	0.956	0.350735	-185	0.378	4.145	3e-05	-82.5	0.404	3e-05	0.350735
ZFYVE26	4.403	3e-05	-1834.5	0	5.455	9e-06	215	0.398	0.672	0.507279	448.5	0.384	3e-05	0.507279
SERPING1	4.382	3.3e-05	178	0.005	4.498	0.000169	532	0.067	6.07	0	342.5	0.081	3.3e-05	0.000169
HESX1	4.369	3.4e-05	86	0.115	2.769	0.011891	216	0.103	4.454	7e-06	-3401.5	0.008	3.4e-05	0.011891
TMEM62	4.608	1.2e-05	106.5	0.241	5.029	3.4e-05	159	2.605	1.819	0.066172	99.5	0.47	3.4e-05	0.066172
MICAL2	-4.372	3.4e-05	123.5	0.165	-0.681	0.504286	141	2.331	-4.314	1.4e-05	-337.5	0.378	3.4e-05	0.504286
SCARB2	4.358	3.6e-05	-210.5	0.032	5.546	7e-06	330	0.339	1.953	0.047988	214.5	0.651	3.6e-05	0.047988
RNF213	5.907	0	192	0.005	5.011	3.6e-05	413	0.153	0.613	0.545224	305	0.233	3.6e-05	0.545224
ICAM3	-4.357	3.6e-05	-258.5	0.006	-3.307	0.003458	-27	4.802	-4.095	3.7e-05	150	0.527	3.7e-05	0.003458
FMNL2	4.52	1.8e-05	128.5	0.095	4.987	3.9e-05	362	0.108	1.641	0.098727	498.5	0.138	3.9e-05	0.098727
GTPBP1	4.734	8e-06	106	0.367	4.975	4.1e-05	239	0.422	2.63	0.007242	0	5	4.1e-05	0.007242
NUB1	4.318	4.2e-05	-261.5	0.015	4.974	4.1e-05	284	0.528	2.138	0.029914	15	4.628	4.2e-05	0.029914
LY6E	8.821	3e-06	152.5	0.038	7.85	0.001797	354	0.039	8.823	4.4e-05	391	0.005	4.4e-05	0.001797
ATP13A1	4.636	1.1e-05	-106	0.184	3.957	0.000709	-43	4.47	4.038	4.8e-05	425	0.016	4.8e-05	0.000709
TLR7	4.555	1.5e-05	120.5	0.184	4.904	5.2e-05	-360	0.175	1.658	0.095212	26.5	4.726	5.2e-05	0.095212
BST2	4.898	4e-06	131	0.051	4.901	5.3e-05	318	0.233	3.361	0.000643	463.5	0.218	5.3e-05	0.000643
ELF1	4.259	5.4e-05	-91	0.627	5.408	1.1e-05	-912	0.086	2.182	0.026549	-84	2.678	5.4e-05	0.026549
PLSCR2	4.551	1.5e-05	70.5	0.169	4.883	5.5e-05	-753	0.013	1.467	0.141574	-399.5	2.694	5.5e-05	0.141574
SP110	4.673	1e-05	126	0.118	4.862	5.9e-05	76	4.799	-1.103	0.272495	9	0.076	5.9e-05	0.272495
MERTK	4.224	6.1e-05	-3	0.449	4.101	0.000486	29	0.549	4.099	3.7e-05	100	0.6	6.1e-05	0.000486
MATK	-2.801	0.006902	379	0.293	-4.842	6.3e-05	836	0.225	-4.351	1.2e-05	145.5	0.548	6.3e-05	0.006902
TCL6	4.826	5e-06	39	0.221	3.228	0.004162	-78	2.248	3.959	6.9e-05	24	0.127	6.9e-05	0.004162
TNFSF10	5.37	0	179.5	0.009	4.8	7.1e-05	374	0.355	2.362	0.016106	541.5	0.295	7.1e-05	0.016106
TBC1D14	-5.164	1e-06	433	0.382	-2.192	0.04071	-306	0.112	-3.945	7.2e-05	427.5	0.419	7.2e-05	0.04071
DTX3L	4.17	7.7e-05	57	0.693	5.532	7e-06	233	0.362	3.426	0.000509	321	0.278	7.7e-05	0.000509
CYSLTR1	6.619	0	100.5	0.176	4.758	7.9e-05	-394	0.47	3.8	0.000129	60.5	4.721	7.9e-05	0.000129
GORASP1	4.734	8e-06	-144	0.018	4.761	7.9e-05	299	0.297	0.513	0.613437	466.5	0.386	7.9e-05	0.613437
KIAA0226	5.453	0	127	0.162	4.754	8e-05	396	0.043	0.674	0.505837	1381	0.471	8e-05	0.505837
UNC93B1	4.989	3e-06	176	0.039	4.73	8.6e-05	342	0.054	2.947	0.002618	-222.5	0.657	8.6e-05	0.002618
MRPS18B	4.127	9e-05	72.5	0.614	0.502	0.621884	116	4.547	4.803	1e-06	448	0.431	9e-05	0.621884
PATL1	4.224	6.1e-05	-111	0.376	4.709	9.2e-05	268	0.652	3.241	0.000975	-287	0.516	9.2e-05	0.000975
PHF19	4.151	8.2e-05	-16.5	0.336	2.897	0.008915	63	0.6	3.882	9.3e-05	61.5	0.31	9.3e-05	0.008915
CD244	-4.118	9.4e-05	-69	2.335	-3.664	0.00147	-182	0.198	-4.526	5e-06	273.5	0.256	9.4e-05	0.00147
IL1RN	5.324	0	177.5	0.01	4.702	9.4e-05	190	0.697	2.587	0.008282	107.5	0.429	9.4e-05	0.008282
CEACAM1	4.08	0.000107	181	0.005	5.181	2.1e-05	328	0.248	2.127	0.030771	-2	0.339	0.000107	0.030771
ANKFY1	4.075	0.000108	107	0.718	5.109	2.7e-05	432	0.066	1.784	0.071785	567.5	0.308	0.000108	0.071785
GCH1	4.057	0.000116	180.5	0.039	4.224	0.000355	319	0.186	3.91	8.3e-05	249	0.279	0.000116	0.000355
FPR3	4.602	1.3e-05	0.5	4	4.623	0.000118	231	0.189	3.624	0.000249	482	0.097	0.000118	0.000249
SLFN12	4.048	0.00012	77	0.433	4.896	5.3e-05	140	2.705	1.426	0.153415	600	0.35	0.00012	0.153415
CCL2	4.046	0.000121	102.5	0.168	4.315	0.000279	-1103	0.013	5.912	0	589.5	0.04	0.000121	0.000279
ACOT9	4.664	1e-05	185.5	0.044	4.614	0.000121	250	0.374	1.51	0.129784	-267	2.705	0.000121	0.129784
FGD2	4.384	3.2e-05	-132.5	0.089	4.612	0.000122	396	0.045	-0.678	0.503036	741	0.11	0.000122	0.503036
TMEM123	8.458	2e-06	171	0.035	7.342	0.000123	242	0.309	-1.065	0.289825	-132.5	0.698	0.000123	0.289825
PI4K2B	4.494	2e-05	-464	0.006	4.591	0.000128	-161	0.66	2.624	0.007385	190.5	0.239	0.000128	0.007385
UBE2L6	5.727	0	190	0.007	4.588	0.000129	290	0.035	3.335	0.000703	471	0.079	0.000129	0.000703
IFI44L	8.935	3e-06	158.5	0.003	7.888	0.002044	311	0.106	10.455	0.000134	364.5	0.008	0.000134	0.002044
TNFRSF9	-7.893	1e-06	-5	0.963	-4.573	0.000134	18	4.713	-2.481	0.011383	-2	0.526	0.000134	0.011383
RAB8A	6.091	0	102	0.403	4.558	0.000141	-103	4.673	3.313	0.000759	473.5	0.242	0.000141	0.000759
CCDC97	5.28	0	25.5	0.579	4.555	0.000142	259	0.373	0.458	0.651887	-14	4.836	0.000142	0.651887
PCGF5	4.001	0.000143	23.5	2.807	5.109	2.7e-05	92	4.469	3.728	0.000168	99	0.709	0.000143	0.000168
AMBRA1	6.192	0	13	2.715	4.55	0.000145	181	2.69	2.23	0.023285	-107.5	0.368	0.000145	0.023285
CSRNP1	4.569	1.4e-05	153	0.033	4.541	0.000149	354	0.036	2.675	0.006316	710.5	0.079	0.000149	0.006316
CERK	-4.065	0.000112	14	0.498	-1.906	0.071601	201	0.211	-3.758	0.00015	149.5	0.602	0.00015	0.071601
MAP2K6	4.469	2.2e-05	126	0.205	4.531	0.000153	-861	0.218	0.478	0.637752	-147	0.236	0.000153	0.637752
GALM	4.85	4e-06	172.5	0.027	4.513	0.00016	276	0.115	-0.386	0.703558	532.5	0.306	0.00016	0.703558
ZNFX1	3.972	0.000162	70.5	2.654	4.306	0.000284	168	0.579	7.268	8e-06	185.5	0.014	0.000162	0.000284
PIK3AP1	4.326	4.1e-05	187.5	0.05	4.506	0.000165	332	0.262	0.762	0.451351	-276.5	0.505	0.000165	0.451351
NOD1	4.374	3.4e-05	33	0.372	4.499	0.000168	366	0.076	1.141	0.255885	202	0.05	0.000168	0.255885
CD1C	-3.954	0.000173	-1	4.576	-2.697	0.013966	-14	4.726	-6.542	2e-06	119	0.096	0.000173	0.013966
PTP4A1	3.95	0.000176	160	0.094	4.927	4.8e-05	294	2.792	2.829	0.003853	427.5	0.229	0.000176	0.003853
TIMM10	5.312	0	132	0.265	4.477	0.000179	203	0.225	0.843	0.404011	51.5	0.274	0.000179	0.404011
OTOF	6.562	0	-2785	0.019	4.407	0.000218	-3497	0.003	3.707	0.000182	-3306.5	0.033	0.000182	0.000218
ETV7	4.022	0.000131	165.5	0.021	4.383	0.000232	547	0.011	3.697	0.000188	325	0.012	0.000188	0.000232
BTBD7	-4.259	5.4e-05	1354	0.471	-0.136	0.893335	-254	2.726	-3.689	0.000194	171.5	0.548	0.000194	0.893335
TCN2	5.518	0	121.5	0.046	4.447	0.000195	357	0.064	3.66	0.000218	449	0.258	0.000195	0.000218
LTA	4.151	8.2e-05	5	0.622	1.453	0.161886	584	0.384	3.659	0.000218	154.5	0.581	0.000218	0.161886
WDR37	-3.883	0.000224	-492.5	2.498	-1.127	0.273168	352	0.16	-4.702	2e-06	101.5	0.16	0.000224	0.273168
IRS1	4.558	1.5e-05	204	4.762	1.747	0.096388	-929	4.312	3.645	0.000231	-44	0.69	0.000231	0.096388
SCN3A	3.856	0.000248	24.5	0.608	3.795	0.001065	-11	2.704	3.905	8.5e-05	100	0.022	0.000248	0.001065
APOBEC3F	5.236	1e-06	29.5	0.843	4.324	0.000272	311	0.139	-0.067	0.946976	86.5	0.194	0.000272	0.946976
BCL2	4.487	2e-05	51	0.355	3.666	0.001462	137	4.359	3.587	0.000284	133	2.826	0.000284	0.001462
EMR3	-6.681	0	87	0.73	-4.287	0.000299	-186	0.113	-0.306	0.762683	-103.5	0.099	0.000299	0.762683
RAD51AP1	3.805	0.000301	2.5	0.669	3.542	0.001979	4	0.936	5.964	0	21.5	0.71	0.000301	0.001979
FAM122C	4.44	2.5e-05	70	0.195	4.275	0.000308	301	0.171	0.986	0.32801	-3	0.341	0.000308	0.32801
DSC2	-5.103	1e-06	-4	0.781	-1.937	0.067394	-15	2.718	-3.554	0.00032	-245	0.077	0.00032	0.067394
PTPRO	4.412	2.8e-05	37	0.578	4.252	0.000329	47	4.701	3.492	0.000402	513	0.338	0.000329	0.000402
USP25	3.777	0.000331	76	2.577	4.615	0.00012	-409	0.476	3.376	0.000609	349.5	0.604	0.000331	0.000609
NTNG2	5.704	0	177	0.015	4.24	0.00034	350	0.086	1.47	0.140534	508.5	0.068	0.00034	0.140534
CAMK2G	-4.198	6.8e-05	53.5	0.735	-2.587	0.017752	-233	0.094	-3.532	0.000346	0.5	4.785	0.000346	0.017752
PTGDR	-3.65	0.00052	-16.5	2.433	-4.23	0.000349	361	0.007	-3.674	0.000206	245.5	0.075	0.000349	0.00052
RBM43	3.763	0.000349	44	0.667	4.421	0.000209	279	0.248	2.964	0.002467	-12	0.113	0.000349	0.002467
ST3GAL5	3.067	0.003258	34	0.486	4.368	0.000242	-34	4.709	3.523	0.000358	655.5	0.033	0.000358	0.003258
TNFRSF11A	3.755	0.000359	-2422	0.049	-0.914	0.371928	-921	2.521	3.974	6.5e-05	0	4	0.000359	0.371928
ME1	-3.752	0.000363	1	3	-1.677	0.109555	21	0.529	-3.624	0.000249	3	0.817	0.000363	0.109555
FAM129A	-5.053	2e-06	153.5	0.623	-1.884	0.074636	-133	2.443	-3.508	0.000377	96.5	0.734	0.000377	0.074636
GAB3	-4.485	2e-05	-10.5	2.807	-2.717	0.013349	-216	2.082	-3.501	0.000387	300.5	0.15	0.000387	0.013349
CUL1	2.034	0.046218	-1751.5	0.051	4.186	0.000392	-188	4.61	3.619	0.000254	224.5	0.234	0.000392	0.046218
RASGRP3	3.685	0.000458	-6.5	4.748	4.181	0.000396	93	4.644	3.608	0.000264	-92.5	0.054	0.000396	0.000458
ALCAM	-4.518	1.8e-05	415.5	4.527	-3.21	0.004343	341	2.227	-3.495	0.000397	-42	0.502	0.000397	0.004343
NRIP1	2.933	0.004772	-513.5	0.053	4.179	0.000398	179	2.666	5.362	0	506	0.017	0.000398	0.004772
RAP2C	3.721	0.000402	2	4.706	0.549	0.589704	-28	4.397	4.94	1e-06	336	0.114	0.000402	0.589704
TRAFD1	4.031	0.000127	189.5	0.034	4.174	0.000404	340	0.229	2.322	0.018041	10.5	4.775	0.000404	0.018041
IFITM1	3.712	0.000416	-204	0.092	3.337	0.003224	-39	4.485	7.204	7e-06	68	0.492	0.000416	0.003224
USPL1	3.703	0.000429	-623	0.283	4.575	0.000133	-1824	0.033	2.995	0.002223	-165.5	0.283	0.000429	0.002223
ZNF684	4.743	7e-06	174	0.008	4.148	0.000431	329	0.047	2.445	0.012674	193.5	0.606	0.000431	0.012674
KCNH8	4.812	5e-06	44.5	0.178	3.108	0.005503	37	0.549	3.465	0.000441	103	0.275	0.000441	0.005503
ACP2	4.322	4.2e-05	-86.5	0.132	4.129	0.000453	184	0.294	3.228	0.001022	316.5	0.635	0.000453	0.001022
RAB27A	-3.706	0.000424	453	0.254	-0.195	0.846985	-533	0.7	-3.454	0.00046	671	0.187	0.00046	0.846985
SAMD4A	5.068	2e-06	123	0.199	3.428	0.002593	253	0.34	3.449	0.000468	341	0.235	0.000468	0.002593
MT1G	3.677	0.000472	1048.5	0.32	3.25	0.00395	-1244	0.004	3.541	0.000336	206.5	0.159	0.000472	0.00395
LAP3	4.271	5.1e-05	181.5	0.007	4.104	0.000482	409	0.018	2.629	0.007284	290.5	0.606	0.000482	0.007284
SP140L	3.671	0.000482	-2315.5	0.01	4.533	0.000152	-694	0.388	0.916	0.363916	-88.5	0.425	0.000482	0.363916
CD160	-4.958	3e-06	-4	0.495	-3.545	0.001963	-15	2.544	-3.435	0.000491	-99	2.577	0.000491	0.001963
AGAP1	-3.303	0.001601	74.5	0.082	-4.097	0.000493	92	0.558	-4.513	5e-06	30	4.586	0.000493	0.001601
SLFN5	3.649	0.00052	-21	0.281	5.094	2.8e-05	-169	0.359	2.739	0.005152	-1089	0.007	0.00052	0.005152
UBA7	3.667	0.000489	-51	0.193	4.074	0.00052	130	0.325	1.499	0.132809	-49	2.851	0.00052	0.132809
FAM8A1	3.727	0.000394	-27.5	4.662	4.068	0.000529	183	2.619	2.564	0.008877	-228	0.228	0.000529	0.008877
VPREB3	3.639	0.000538	70.5	0.573	2.42	0.025376	97	0.268	5.003	0	-39	0.366	0.000538	0.025376
SOCS1	3.626	0.000561	211	0.366	1.642	0.116643	-1019	0.143	3.899	8.7e-05	80.5	2.802	0.000561	0.116643
SLC25A6	0.348	0.727855	192	0.381	-4.026	0.000592	515	0.222	-4.22	2.2e-05	-61	0.703	0.000592	0.727855
MS4A4A	3.603	0.000607	1.5	2	2.439	0.024373	101	0.078	5.887	0	348	0.352	0.000607	0.024373
SOCS2	5.22	1e-06	4.5	0.506	2.937	0.008166	101	0.682	3.376	0.00061	-123	2.798	0.00061	0.008166
IRF9	3.6	0.000613	128	0.106	2.658	0.015204	239	0.249	4.223	2.2e-05	208.5	0.351	0.000613	0.015204
DPEP2	-3.6	0.000614	-29	0.564	-3.878	0.000869	84	0.632	-3.797	0.00013	51	0.872	0.000614	0.000869
MR1	3.599	0.000617	-1190	0.025	3.155	0.004937	-735	0.595	3.59	0.000281	2.5	4.703	0.000617	0.004937
PDGFRB	4.111	9.6e-05	63	0.53	0.991	0.333918	-1338	0.42	3.37	0.000622	33	0.048	0.000622	0.333918
CYBRD1	-3.586	0.000644	-4.5	2.89	-2.293	0.033105	13	0.758	-3.717	0.000175	-896.5	0.012	0.000644	0.033105
TCF4	3.582	0.000651	-2	6.831	3.99	0.000651	70	2.772	-0.293	0.772892	17.5	0.361	0.000651	0.772892
PRKAG2	3.226	0.002035	49.5	0.612	5.276	1.6e-05	365	0.066	3.353	0.000661	-78	0.538	0.000661	0.002035
CD69	5.085	2e-06	-54.5	0.336	2.7	0.013882	-95	0.505	3.351	0.000666	623	0.144	0.000666	0.013882
IMPA2	-5.123	1e-06	-29.5	0.565	-3.979	0.000669	129	0.394	-1.948	0.048636	-280	0.431	0.000669	0.048636
FFAR2	3.568	0.000681	69.5	0.104	2.222	0.038275	174	0.545	4.062	4.4e-05	210.5	0.064	0.000681	0.038275
PFKP	3.565	0.000688	33	0.65	1.813	0.085244	43	0.212	4.886	1e-06	-115.5	0.329	0.000688	0.085244
BLNK	3.97	0.000163	61	0.144	3.968	0.000689	-19	4.807	0.133	0.895096	25.5	0.566	0.000689	0.895096
ZNF496	6.158	0	163	0.486	3.967	0.000692	-1235	0.075	2.071	0.035618	2017	0.689	0.000692	0.035618
FAM70A	3.561	0.000695	350.5	0.436	2.949	0.007934	-1989	0.019	4.127	3.3e-05	317	0.007	0.000695	0.007934
RNASEH2B	3.675	0.000476	175.5	0.576	3.961	0.000702	-622	0.329	1.238	0.216934	-18	4.714	0.000702	0.216934
PDE9A	5.382	0	-2	0.573	3.959	0.000707	-124	0.096	2.044	0.038209	-261.5	0.143	0.000707	0.038209
MICA	3.668	0.000487	2	0.554	3.955	0.000713	300	0.288	1.871	0.058632	442.5	0.023	0.000713	0.058632
MTHFD2	3.793	0.000314	-849.5	0.005	3.713	0.001303	201	0.89	3.329	0.000716	287.5	0.459	0.000716	0.001303
RBBP8	3.55	0.000722	11.5	0.817	3.09	0.005738	-149	0.385	4.25	1.9e-05	157.5	0.699	0.000722	0.005738
ABTB2	3.549	0.000725	38	6.753	2.089	0.050154	-518	0.279	3.968	6.7e-05	93.5	0.363	0.000725	0.050154
PDPK1	-4.057	0.000116	67	2.839	-1.547	0.137878	-276	0.031	-3.318	0.000745	-304.5	0.083	0.000745	0.137878
PMAIP1	3.537	0.000753	-36	0.068	4.427	0.000207	-221	0.315	1.862	0.059908	433.5	0.188	0.000753	0.059908
IL21R	3.545	0.000734	17.5	4.809	-0.036	0.97117	-188	2.707	3.315	0.000754	-577.5	0.058	0.000754	0.97117
ARL3	-3.531	0.000769	4	2.817	-3.327	0.003298	-46	2.54	-3.603	0.000268	4.5	4.707	0.000769	0.003298
S100Z	-3.767	0.000344	1	2	-0.817	0.424192	132	0.314	-3.309	0.00077	-335.5	0.453	0.00077	0.424192
MASTL	3.53	0.000771	44.5	0.796	3.603	0.001705	-257	0.54	5.48	0	469.5	0.003	0.000771	0.001705
SMAD3	3.258	0.001849	-23	0.193	3.924	0.000772	47	0.647	4.202	2.4e-05	226	0.509	0.000772	0.001849
GBP4	3.45	0.001011	130.5	0.21	3.916	0.000789	358	0.08	3.461	0.000447	294	0.007	0.000789	0.001011
TXNDC11	3.52	0.000795	172	0.496	2.073	0.051774	341	2.669	3.666	0.000213	84	0.599	0.000795	0.051774
FBXO6	4.257	5.4e-05	171	0.052	3.901	0.000819	250	0.184	2.83	0.003835	528	0.159	0.000819	0.003835
STARD4	2.767	0.007554	-461.5	0.161	3.901	0.000819	-1527	0.072	3.794	0.000132	394.5	0.05	0.000819	0.007554
TCL1A	4.583	1.4e-05	61.5	0.051	3.895	0.000832	37	0.343	2.445	0.012653	46	0.297	0.000832	0.012653
CD40	3.964	0.000168	18.5	0.461	3.894	0.000833	29	0.499	3.095	0.001594	7.5	2.836	0.000833	0.001594
APOL6	3.783	0.000326	203.5	0.029	3.888	0.000846	414	0.052	2.637	0.007089	377	0.038	0.000846	0.007089
PIWIL4	3.499	0.000855	16	0.399	3.74	0.001219	278	0.407	3.746	0.000157	411	0.333	0.000855	0.001219
BLVRA	3.19	0.002268	82	0.042	3.881	0.000862	216	0.349	3.414	0.00053	192	0.809	0.000862	0.002268
DUSP5	4.36	3.6e-05	120	0.43	2.502	0.021329	-65	2.447	3.276	0.000864	514	0.085	0.000864	0.021329
CISH	6.643	0	-2	4.909	3.873	0.00088	90	0.597	1.462	0.142835	824.5	0.119	0.00088	0.142835
TNFSF13B	3.486	0.000894	150.5	0.041	3.873	0.000879	418	0.06	1.946	0.048833	19.5	0.68	0.000894	0.048833
GOLGA9P	-3.477	0.000923	0	7	-0.838	0.412549	45	0.218	-3.945	7.2e-05	181	0.544	0.000923	0.412549
ACOX1	-3.767	0.000345	244	0.209	-0.757	0.458594	315	0.289	-3.254	0.000931	504.5	0.448	0.000931	0.458594
STAC3	4.323	4.1e-05	87.5	0.183	3.848	0.000933	-1110	0.012	2.59	0.008187	-178.5	0.804	0.000933	0.008187
ZC3H7B	3.473	0.000936	-165	0.028	4.264	0.000318	10	4.825	1.076	0.28487	3	0.449	0.000936	0.28487
XRN1	2.21	0.03079	-1135	0.027	3.842	0.000949	223	0.681	3.649	0.000228	-75.5	2.713	0.000949	0.03079
GRAMD1B	4.036	0.000125	160	0.032	3.84	0.000952	403	0.014	-0.223	0.826093	340	0.354	0.000952	0.826093
ICOSLG	4.92	4e-06	28	0.534	0.604	0.553531	-663	2.683	3.242	0.000971	359	0.284	0.000971	0.553531
KLRG1	-4.296	4.6e-05	15	4.412	-3.292	0.003585	279	0.188	-3.233	0.001003	607.5	0.137	0.001003	0.003585
SERPINB9	4.424	2.7e-05	-424	0.002	3.809	0.00103	319	0.409	2.534	0.009713	11	4.765	0.00103	0.009713
ADAMTS5	-3.43	0.001077	1	0.645	-3.68	0.001414	-71	2.361	-5.44	0	-140.5	0.367	0.001077	0.001414
SSB	0.882	0.381252	149	4.548	3.783	0.001098	-307	0.543	4.172	2.7e-05	150	0.335	0.001098	0.381252
FEZ1	-3.415	0.001125	1505	0.009	-2.995	0.007147	980	0.41	-5.665	0	-78	0.398	0.001125	0.007147
HSPBAP1	-4.848	4e-06	175	0.626	-2.35	0.029387	-540	0.142	-3.193	0.001148	-144.5	0.756	0.001148	0.029387
KDM4B	-3.54	0.000745	93.5	0.367	-2.073	0.05172	-171	2.578	-3.184	0.001182	-27	0.453	0.001182	0.05172
RALGPS1	-3.476	0.000928	1	3	-3.751	0.001189	22	4.347	-1.984	0.044386	1566.5	0.285	0.001189	0.044386
PCBP2	-3.39	0.00122	30.5	2.922	-1.589	0.128125	245	0.151	-3.894	8.8e-05	222.5	0.175	0.00122	0.128125
IMPDH1	-3.388	0.001227	377.5	0.263	-3.735	0.001236	-310	0.376	-0.522	0.606864	-290.5	0.553	0.001236	0.606864
IRF5	4.968	3e-06	153.5	0.051	3.733	0.001241	369	0.045	1.257	0.209792	348.5	0.469	0.001241	0.209792
SAT1	0.951	0.345367	-105	0.156	3.733	0.001243	265	0.366	3.325	0.00073	518.5	0.239	0.001243	0.345367
FAM168B	-3.814	0.000291	14.5	0.332	-3.732	0.001244	300	0.215	0.227	0.822973	130	0.358	0.001244	0.822973
EIF3L	-3.383	0.001247	219.5	0.202	-3.316	0.003393	642	0.085	-6.818	4e-06	335	0.089	0.001247	0.003393
PDGFD	-3.84	0.000264	-15	0.085	-3.005	0.006992	-198	0.177	-3.153	0.001315	360	0.225	0.001315	0.006992
HES4	3.359	0.001344	-1679.5	0.536	0.715	0.483488	-1287	0.506	6.268	1e-06	543.5	0.004	0.001344	0.483488
RRAS	4.841	5e-06	123.5	0.55	1.104	0.282942	40	4.675	3.143	0.001361	286.5	0.478	0.001361	0.282942
MICB	4.212	6.4e-05	106	0.12	3.692	0.001373	293	0.163	1.936	0.050124	189.5	2.71	0.001373	0.050124
CREB5	-3.347	0.001395	100.5	0.538	-2.275	0.034348	-74	4.46	-3.251	0.000943	-557	0.223	0.001395	0.034348
DUSP22	-3.346	0.0014	-74	0.184	-0.823	0.420939	-25	0.408	-3.882	9.3e-05	175.5	0.482	0.0014	0.420939
MAPK7	3.395	0.001197	-231	2.734	-0.762	0.455605	-1457	0.556	3.132	0.001412	525.5	0.055	0.001412	0.455605
MYO6	-4.025	0.00013	-18	0.047	-2.78	0.011611	-7	4.83	-3.13	0.001422	-7	0.494	0.001422	0.011611
TICAM1	3.35	0.001383	-1455.5	2.541	0.664	0.514817	-2415	0.31	3.129	0.001425	253.5	0.099	0.001425	0.514817
RALBP1	-5.372	0	21.5	0.804	-1.259	0.2228	40	2.445	-3.124	0.001449	988.5	0.124	0.001449	0.2228
FANCL	2.73	0.008336	-4	2.763	3.708	0.001317	-98	2.649	3.122	0.001458	463	0.082	0.001458	0.008336
TAP2	3.331	0.001465	-313	0.004	4.297	0.000292	360	0.103	1.426	0.153355	667	0.506	0.001465	0.153355
ZC3HC1	3.645	0.000526	55	0.501	-1.191	0.247653	-79	4.45	3.114	0.001499	425.5	0.349	0.001499	0.247653
PLAGL2	2.485	0.015781	-5.5	4.78	3.65	0.001519	-42	4.874	3.785	0.000135	486.5	0.086	0.001519	0.015781
MT1F	4.767	7e-06	266.5	0.557	3.138	0.005126	82	0.205	3.104	0.00155	247	0.465	0.00155	0.005126
KIAA0141	-0.774	0.441943	-241.5	0.023	-3.637	0.001568	177	0.421	-3.232	0.001005	155	0.511	0.001568	0.441943
SNRPD1	1.735	0.087937	797.5	0.071	3.637	0.00157	1322	0.805	3.478	0.000422	216	0.694	0.00157	0.087937
AHCYL1	-3.694	0.000444	-852	0.201	-1.916	0.070253	-239	2.267	-3.096	0.001592	137.5	2.723	0.001592	0.070253
TYMP	4.678	1e-05	156.5	0.033	3.63	0.001594	320	0.047	2.407	0.014151	521.5	0.322	0.001594	0.014151
ATP10A	7.68	1e-06	-4	0.859	3.63	0.001597	152	0.769	0.563	0.578524	933.5	0.495	0.001597	0.578524
FAM160A2	-3.488	0.00089	-22.5	0.628	-2.73	0.012988	-87	4.155	-3.093	0.001605	217	0.508	0.001605	0.012988
ADAP2	3.302	0.001606	18.5	0.656	4.252	0.00033	258	0.337	0.66	0.514433	-44.5	4.865	0.001606	0.514433
PLAC8	5.47	0	-9	2.8	3.621	0.001631	91	0.407	0.676	0.504107	662	0.321	0.001631	0.504107
TFEC	3.563	0.000691	-2.5	6.577	3.617	0.001645	241	0.617	-0.521	0.6076	31	4.618	0.001645	0.6076
CCRL2	3.289	0.001675	86	0.04	3.616	0.00165	225	0.095	3.306	0.000778	62	0.204	0.00165	0.001675
TRIM25	4.275	5e-05	85.5	0.504	3.55	0.00194	258	0.479	3.085	0.001652	232	0.727	0.001652	0.00194
EFHC1	-4.034	0.000127	7.5	4.911	-2.461	0.023298	115	0.357	-3.084	0.001654	43	2.839	0.001654	0.023298
PTAFR	-4.565	1.5e-05	166	0.358	-3.607	0.00169	-149	0.186	-1.816	0.066635	-505.5	0.235	0.00169	0.066635
CCNY	-3.31	0.001566	805	0.308	-2.133	0.045881	-422	0.113	-3.077	0.001698	-155.5	0.393	0.001698	0.045881
MT1P3	3.284	0.001699	-244	0.573	4.408	0.000217	-71	4.184	-0.248	0.806672	509.5	0.227	0.001699	0.806672
CXCL10	2.277	0.026266	194.5	0.017	3.593	0.001751	315	0.021	4.33	1.3e-05	253.5	0.192	0.001751	0.026266
PRKD2	3.269	0.001781	102	0.051	3.844	0.000944	266	0.152	0.893	0.376305	-603.5	0.021	0.001781	0.376305
GTF2F1	3.267	0.001793	-10	0.236	3.899	0.000824	78	4.453	-0.284	0.779673	72.5	2.803	0.001793	0.779673
HAVCR2	3.267	0.001794	-24	0.045	0.856	0.402378	150	0.483	3.547	0.000328	222.5	0.348	0.001794	0.402378
GNB4	3.265	0.001808	-156.5	0.403	4.431	0.000204	458	0.099	1.221	0.223602	-157.5	0.758	0.001808	0.223602
SYNE1	-4.603	1.3e-05	9.5	6.531	-1.748	0.09618	458	4.147	-3.051	0.00185	8	0.446	0.00185	0.09618
SMCHD1	2.162	0.034509	141	0.537	3.567	0.00186	459	2.686	4.818	1e-06	-55	2.883	0.00186	0.034509
DIRC2	-3.696	0.000441	11	6.569	-3.566	0.001867	-97	4.216	1.354	0.175855	-433.5	0.142	0.001867	0.175855
STAP1	3.253	0.001873	0	5	2.258	0.035592	39	2.437	4.919	1e-06	-162	0.365	0.001873	0.035592
SYNGR2	3.248	0.001901	39	0.446	0.981	0.338753	139	2.395	3.939	7.4e-05	757	0.026	0.001901	0.338753
EFHC2	-6.111	0	1	3	-3.555	0.001917	72	0.35	-2.765	0.004745	-93.5	0.025	0.001917	0.004745
IER5	3.244	0.001925	-5	4.777	2.253	0.035979	67	0.163	3.99	5.9e-05	842	0.029	0.001925	0.035979
PIM2	3.701	0.000433	9	0.448	3.551	0.001939	33	4.572	2.648	0.006865	-195.5	0.673	0.001939	0.006865
GTPBP4	1.559	0.124392	1467.5	0.473	3.549	0.001948	-1318	0.254	3.44	0.000483	438.5	0.006	0.001948	0.124392
STX17	4.122	9.2e-05	-1218	0.017	3.544	0.001969	-331	0.343	2.001	0.042601	-76	0.006	0.001969	0.042601
PNRC1	-3.235	0.001978	35	0.594	-4.117	0.000467	145	0.595	-0.796	0.431026	-313.5	0.57	0.001978	0.431026
LINGO2	-4.113	9.5e-05	1.5	3	-1.539	0.139713	161	0.444	-3.026	0.002009	707	0.045	0.002009	0.139713
IPO4	3.54	0.000744	82.5	0.524	1.362	0.188712	-501	2.197	3.024	0.00202	18	2.777	0.00202	0.188712
CLTC	-3.591	0.000633	293.5	2.589	-0.783	0.44312	-354	4.536	-3.024	0.002023	329	0.557	0.002023	0.44312
HMGCS1	1.091	0.280051	160	6.612	3.648	0.001527	-754	0.234	3.008	0.00213	-118.5	0.194	0.00213	0.280051
IKZF4	3.751	0.000364	14	2.592	0.02	0.983368	926	0.559	3.005	0.002151	-1	0.532	0.002151	0.983368
WNK1	-3.207	0.002155	103	0.215	0.733	0.472564	102	2.241	-3.078	0.001691	-374.5	0.259	0.002155	0.472564
SLC37A1	4.972	3e-06	4	0.771	3.338	0.003212	221	0.443	3.004	0.002158	18.5	0.153	0.002158	0.003212
CACNA2D2	-3.205	0.002167	1103.5	0.008	-1.973	0.06288	1449	0.466	-4.744	2e-06	-57.5	0.168	0.002167	0.06288
TMEM140	3.204	0.002172	74	0.182	3.553	0.001926	174	0.693	1.406	0.159371	131.5	0.428	0.002172	0.159371
TIMELESS	3.739	0.000378	3	0.919	3.501	0.00218	-194	0.256	2.291	0.019692	-74.5	0.016	0.00218	0.019692
RNF44	-3.2	0.002197	9	2.793	-3.506	0.002154	-359	0.387	-0.764	0.449827	359.5	0.422	0.002197	0.449827
BATF2	3.798	0.000309	172	0.126	3.356	0.003076	-141	4.385	2.997	0.002209	603.5	0.022	0.002209	0.003076
SQLE	3.198	0.002212	19.5	4.829	5.766	4e-06	207	0.328	1.854	0.060954	515	0.025	0.002212	0.060954
TST	-3.197	0.002214	-252.5	0.017	-2.582	0.017946	-48	4.66	-4.074	4.1e-05	-216	0.593	0.002214	0.017946
F2R	-3.195	0.002228	-30.5	0.316	-2.178	0.041936	-227	0.06	-3.278	0.000858	-140	0.235	0.002228	0.041936
PIK3C2B	2.662	0.009999	-272.5	0.071	3.483	0.002274	94	0.285	3.174	0.001224	-183	0.315	0.002274	0.009999
FRMD3	3.943	0.00018	170.5	0.037	3.482	0.002279	461	0.006	1.891	0.055905	292	0.106	0.002279	0.055905
IKBKE	3.182	0.002321	20.5	2.646	0.997	0.330744	129	0.245	3.33	0.000714	-2	2.781	0.002321	0.330744
PABPC1	-3.181	0.002328	97.5	0.252	-1.368	0.186684	1216	0.085	-3.194	0.001143	80.5	0.021	0.002328	0.186684
DCAF11	2.222	0.029934	13.5	2.258	3.466	0.002373	-20	4.729	3.37	0.000623	271	0.549	0.002373	0.029934
GBP1	3.111	0.002854	195.5	0.003	3.978	0.00067	430	0.029	2.974	0.002386	346	0.038	0.002386	0.002854
NEO1	-5.176	1e-06	-4	0.214	-2.444	0.024112	86	2.203	-2.974	0.002388	-184.5	0.621	0.002388	0.024112
TOR1A	3.168	0.002414	30	0.688	3.5	0.002187	198	0.5	0.988	0.327028	298.5	2.612	0.002414	0.327028
AMICA1	-5.197	1e-06	49	0.805	-3.074	0.005962	-251	2.139	-2.968	0.002436	-331.5	0.6	0.002436	0.005962
MYD88	3.222	0.002057	107	0.179	2.885	0.009178	353	0.554	2.965	0.002457	-228.5	0.635	0.002457	0.009178
CD72	3.442	0.001035	60.5	0.044	3.449	0.002471	52	0.185	1.461	0.14325	93	0.427	0.002471	0.14325
VAV2	3.179	0.002337	14.5	2.796	3.448	0.002475	50	4.562	1.007	0.317273	-3919.5	0.411	0.002475	0.317273
CCL8	2.226	0.029706	5	6.658	3.438	0.002534	329	0.167	4.486	6e-06	199.5	0.09	0.002534	0.029706
TRIM21	2.906	0.00515	171.5	0.038	3.429	0.002586	273	0.686	2.98	0.002343	402.5	0.315	0.002586	0.00515
GCNT1	3.066	0.003273	4	0.573	4.509	0.000162	38	0.771	2.949	0.002595	-472.5	0.338	0.002595	0.003273
PHACTR2	3.139	0.002626	-910.5	0.01	4.47	0.000182	271	0.403	0.78	0.4402	121	0.096	0.002626	0.4402
ABCA1	3.138	0.002633	-21.5	2.245	2.42	0.025366	-79	4.635	3.456	0.000455	278	0.03	0.002633	0.025366
ANGPT1	-3.135	0.002664	0	7	-1.563	0.134134	41	0.504	-2.97	0.002419	-7	0.339	0.002664	0.134134
TPMT	2.311	0.024246	-66.5	2.77	4.145	0.000434	-1114	0.245	2.939	0.002685	491	0.237	0.002685	0.024246
DLG5	-3.131	0.002689	877	0.071	-2.958	0.007782	1002	4.69	-5.485	0	-104.5	0.024	0.002689	0.007782
TXNDC3	-3.13	0.002702	3.5	0.708	1.844	0.080467	430	0.285	-3.346	0.000676	115.5	0.661	0.002702	0.080467
RNF114	1.845	0.069887	53.5	0.109	3.41	0.002709	-87	4.767	3.833	0.000114	-682	0.084	0.002709	0.069887
TRAT1	3.213	0.002117	808	0.134	1.23	0.233343	382	0.628	2.936	0.002711	606	0.322	0.002711	0.233343
APOBEC3D	3.467	0.000953	-1	6.914	3.404	0.002745	-168	0.193	-0.237	0.81494	1475	0.694	0.002745	0.81494
SLC25A3	-1.732	0.088463	362.5	0.247	-3.794	0.00107	601	0.127	-2.929	0.002771	-28.5	0.451	0.002771	0.088463
EXOSC9	2.868	0.005729	-96	0.318	3.637	0.001569	-950	0.129	2.922	0.002839	-145	0.67	0.002839	0.005729
CASP7	3.112	0.002849	13	0.477	2.929	0.008306	89	4.436	4.325	1.3e-05	-120.5	0.556	0.002849	0.008306
MSR1	3.896	0.000214	67.5	0.161	3.388	0.00286	237	0.083	2.105	0.032585	-852	0.682	0.00286	0.032585
RFX2	-5.304	0	27	0.628	-3.383	0.002888	-68	4.587	-0.864	0.392108	16.5	0.154	0.002888	0.392108
DACT1	5.35	0	-1	4.808	3.368	0.002992	-91	0.074	2.132	0.030412	-26.5	2.751	0.002992	0.030412
PAX5	3.931	0.000189	52	0.108	3.367	0.002994	18	2.63	1.934	0.050283	-53	0.417	0.002994	0.050283
LTA4H	-3.095	0.003	27	6.605	-2.203	0.039815	346	0.237	-4.219	2.2e-05	-480.5	0.085	0.003	0.039815
RNF138	3.24	0.001949	-260	0.562	3.151	0.004983	-256	2.683	2.901	0.003048	-163	0.728	0.003048	0.004983
LGR6	-3.281	0.001715	27.5	0.017	-3.359	0.003054	341	0.848	-2.742	0.005107	-107.5	0.102	0.003054	0.005107
RBM11	3.088	0.003064	0	5	3.511	0.002129	-5	4.805	1.318	0.187793	82	2.667	0.003064	0.187793
MRPL17	3.771	0.000338	-25.5	2.841	1.928	0.068606	72	4.628	2.894	0.003113	109	0.786	0.003113	0.068606
MYST1	-3.415	0.001126	-73	0.449	-3.345	0.003158	199	2.224	-0.531	0.600556	60.5	0.002	0.003158	0.600556
HOPX	-1.84	0.070696	311	0.299	-3.344	0.00317	103	2.538	-3.474	0.000427	159.5	2.625	0.00317	0.070696
CASS4	-4.003	0.000142	27.5	0.681	-3.331	0.003267	-20	2.762	-0.217	0.830306	328.5	0.501	0.003267	0.830306
CDCA7L	3.513	0.000812	413	0.096	3.329	0.003286	204	0.414	2.042	0.038393	-231	0.17	0.003286	0.038393
TMX2	2.65	0.010307	-89.5	0.089	3.325	0.003316	-74	0.619	4.571	4e-06	476.5	0.494	0.003316	0.010307
CD22	3.117	0.002804	46.5	0.155	3.325	0.003322	38	0.313	1.926	0.051317	-9.5	2.766	0.003322	0.051317
TMEM43	-3.059	0.003336	-102	2.814	-1.618	0.121624	-187	4.292	-3.073	0.001719	821	0.092	0.003336	0.121624
MESDC1	3.051	0.003416	40	0.13	1.428	0.168954	-105	4.511	2.94	0.002674	9	4.807	0.003416	0.168954
NFXL1	-2.062	0.043449	1	3	-3.679	0.001416	7	0.593	-2.865	0.003426	-210	2.516	0.003426	0.043449
SMAGP	3.049	0.003439	-21	2.565	-0.532	0.601139	85	2.296	2.921	0.002854	-26.5	4.793	0.003439	0.601139
CHD1	0.188	0.850525	-2034	0.452	3.29	0.0036	-1771	0.323	3.033	0.00196	566	0.12	0.0036	0.850525
CYP2J2	4.176	7.6e-05	-3	2.922	3.289	0.003612	284	0.375	2.724	0.005409	-1000	0.038	0.003612	0.005409
RANGAP1	3.015	0.003784	-160	0.018	3.282	0.00367	103	4.349	2.251	0.022047	-188.5	0.284	0.003784	0.022047
SCO2	3.013	0.00381	330.5	0.705	0.382	0.706786	-362	2.507	3.932	7.6e-05	584.5	0.324	0.00381	0.706786
SLAMF8	-0.763	0.448393	1398	0.017	-3.264	0.003835	415	0.567	-3.04	0.001917	346.5	0.302	0.003835	0.448393
KIAA0922	0.329	0.742299	-507.5	4.88	3.262	0.003844	-494	0.791	2.957	0.002525	-79	0.33	0.003844	0.742299
ITPR1	1.592	0.11671	-1523	0.152	3.787	0.001086	-47	2.869	2.829	0.003847	-244	0.528	0.003847	0.11671
LMO2	4.098	0.0001	-979	0.51	3.26	0.003865	-332	2.459	0.821	0.416295	-305.5	0.581	0.003865	0.416295
GADD45B	3.345	0.001403	211.5	0.292	3.252	0.003933	240	0.218	1.173	0.242586	698	0.058	0.003933	0.242586
ATF3	3.001	0.003935	-631.5	0.679	0.687	0.500752	-973	0.519	3.578	0.000293	372	0.155	0.003935	0.500752
GLIPR1	-3.827	0.000277	62.5	4.549	-3.247	0.003985	-1762	0.013	-2.129	0.030597	-343	0.288	0.003985	0.030597
CCNK	1.363	0.178228	254	0.597	3.244	0.004008	101	4.791	6.312	1e-06	382.5	0.001	0.004008	0.178228
ATP2B4	-2.993	0.00403	-1126	0.265	-2.443	0.024188	-118	4.348	-3.7	0.000187	787.5	0.04	0.00403	0.024188
ACTR3B	-2.992	0.004034	26	0.689	-2.124	0.046772	436	2.379	-3.521	0.000359	414	0.263	0.004034	0.046772
GGTA1	-2.992	0.004037	11.5	0.119	-1.146	0.265687	35	0.338	-6.617	2e-06	13.5	2.877	0.004037	0.265687
RPGRIP1	-3.231	0.001997	2	6.818	-1.78	0.09062	98	0.261	-2.814	0.004053	-490	0.004	0.004053	0.09062
TMCO3	-5.503	0	-5	2.91	-3.239	0.004056	-187	0.082	-0.477	0.638493	511	0.207	0.004056	0.638493
CR2	2.866	0.005756	-13.5	2.761	3.23	0.004146	51	0.381	2.818	0.003996	-32	2.79	0.004146	0.005756
WIPI2	-4.16	7.9e-05	13	0.902	-1.472	0.156972	106	0.347	-2.798	0.00427	309.5	0.618	0.00427	0.156972
SMARCD3	-2.035	0.046104	-12	4.592	-3.213	0.004315	411	0.664	-3.013	0.0021	-550	0.163	0.004315	0.046104
RCC2	3.327	0.001485	-283	0.01	2.998	0.007096	-69	2.535	2.794	0.004323	-871	0.006	0.004323	0.007096
PDE1B	2.993	0.004025	1.5	0.588	-0.53	0.602385	-831	0.263	2.793	0.004336	1145	0.558	0.004336	0.602385
NECAP2	2.964	0.004368	82.5	0.326	0.079	0.9373	189	0.306	2.974	0.002386	272.5	0.565	0.004368	0.9373
TMEM106A	3.963	0.000168	2	2.611	3.2	0.004441	235	0.292	-0.463	0.648266	396.5	0.402	0.004441	0.648266
HMHB1	3.552	0.000716	-8	4.551	3.195	0.004496	352	0.128	1.201	0.231354	-369	0.467	0.004496	0.231354
RTN3	-4.3	4.5e-05	178.5	0.379	-0.998	0.330528	-407	0.388	-2.776	0.004587	-487.5	0.12	0.004587	0.330528
OGFR	2.866	0.005767	86	0.047	3.72	0.001282	413	0.077	2.775	0.004601	14	4.858	0.004601	0.005767
TNFAIP6	2.944	0.004629	151.5	0.003	3.401	0.002766	371	0.192	2.489	0.011119	78	0.102	0.004629	0.011119
SLU7	-0.253	0.799961	2475	0.302	3.172	0.004746	-946	0.498	5.171	0	-42.5	0.652	0.004746	0.799961
PTPRK	2.932	0.004786	69.5	0.06	3.545	0.001963	35	0.551	2.515	0.010267	18	2.809	0.004786	0.010267
SLC35A4	2.93	0.004814	-268.5	0.019	4.369	0.00024	-631	0.075	0.912	0.365983	247.5	0.608	0.004814	0.365983
MPZL3	-4.26	5.3e-05	143.5	0.46	-3.165	0.00482	-175	0.202	-1.062	0.29107	152.5	0.049	0.00482	0.29107
CRTAP	-1.989	0.051158	5.5	0.464	-3.164	0.004833	-70	2.499	-3.293	0.000813	-729	0.004	0.004833	0.051158
USP4	-3.135	0.002658	525.5	2.598	-0.886	0.386666	477	4.279	-2.758	0.00486	41	0.686	0.00486	0.386666
DOCK4	3.147	0.002571	93	0.389	3.16	0.004877	384	0.259	1.667	0.093393	46	4.821	0.004877	0.093393
LARP7	0.542	0.588752	2722	0.347	3.159	0.004883	-1350	0.317	4.436	8e-06	-120.5	0.602	0.004883	0.588752
EHD4	2.925	0.004888	-2	4.615	2.604	0.017115	81	0.428	2.854	0.003548	268.5	0.425	0.004888	0.017115
KDELC2	2.798	0.006956	-366.5	0.017	3.155	0.004939	46	0.512	2.849	0.003616	386	0.551	0.004939	0.006956
TECPR2	-3.129	0.002708	78.5	0.747	-1.127	0.273182	-348	0.071	-2.751	0.004957	946	0.066	0.004957	0.273182
BTBD3	3.264	0.001815	1	4	3.152	0.004969	91	2.61	0.89	0.377734	-427	0.322	0.004969	0.377734
TRPS1	-2.918	0.004983	24.5	4.791	-0.97	0.344201	-248	0.198	-3.416	0.000527	269.5	0.413	0.004983	0.344201
E2F5	3.349	0.001385	159.5	0.16	2.445	0.024063	171	0.656	2.75	0.004985	-260	0.261	0.004985	0.024063
BTG3	3.173	0.002378	32	0.564	-1.429	0.168536	-87	0.576	2.75	0.004988	743	0.099	0.004988	0.168536
CMTM4	-2.395	0.019745	6.5	0.131	-3.79	0.001078	73	0.126	-2.749	0.004995	-33.5	0.487	0.004995	0.019745
DDAH2	3.187	0.002284	367.5	0.411	0.649	0.524456	168	0.149	2.749	0.005002	479	0.189	0.005002	0.524456
ALMS1P	3.197	0.002218	1	2	3.145	0.005046	-69	2.119	-1.278	0.20186	-2321.5	0.558	0.005046	0.20186
METTL4	2.91	0.005102	-147.5	0.379	3.914	0.000794	-2140	0.045	0.71	0.482818	714	0.267	0.005102	0.482818
RAVER2	-2.909	0.005112	-9	0.461	-3.593	0.001751	-299	0.024	-1.463	0.142665	568	0.154	0.005112	0.142665
ULK2	2.907	0.005143	0	6.886	2.329	0.030758	141	0.467	4.205	2.3e-05	-735	0.013	0.005143	0.030758
MTMR6	1.082	0.283977	-116.5	2.798	3.127	0.005264	-652	0.501	3.496	0.000394	53	0.121	0.005264	0.283977
BTLA	2.898	0.005273	607.5	0.594	2.125	0.046646	-153	4.813	2.866	0.003413	-128.5	2.763	0.005273	0.046646
CAPN2	2.896	0.005306	-765	0.016	3.535	0.002009	-132	2.537	1.416	0.156375	386.5	0.167	0.005306	0.156375
RGS1	1.743	0.086472	0	5	3.13	0.005222	133	0.213	2.728	0.005334	547.5	0.168	0.005334	0.086472
CCL5	-1.709	0.092613	-155.5	0.096	-3.121	0.005339	401	0.306	-3.053	0.001839	332.5	0.21	0.005339	0.092613
CPEB2	1.685	0.097287	88	2.586	3.116	0.005406	420	0.469	3.295	0.000807	852.5	0.021	0.005406	0.097287
MAPK1	-5.944	0	125.5	0.678	-3.113	0.005436	-301	0.036	-1.768	0.074512	-19.5	4.682	0.005436	0.074512
PBXIP1	-2.937	0.004724	2.5	0.73	-3.112	0.005453	137	4.314	-0.44	0.664824	290.5	0.539	0.005453	0.664824
ZNF281	-3.736	0.000382	-131.5	0.269	-3.108	0.005497	-235	0.062	1.341	0.18006	370.5	0.248	0.005497	0.18006
PTPN12	-3.429	0.001079	1124.5	0.128	-0.609	0.549998	527	4.525	-2.717	0.005532	283	0.145	0.005532	0.549998
RBCK1	3.87	0.000235	166.5	0.06	3.105	0.005537	375	4.429	0.338	0.739004	550	0.005	0.005537	0.739004
IGF1R	-6.566	0	158.5	0.365	-3.104	0.005555	-78	2.424	-2.66	0.006597	291	0.275	0.005555	0.006597
TYMS	3.748	0.000368	0.5	6.874	0.265	0.793786	-92	0.155	2.714	0.005573	6.5	2.844	0.005573	0.793786
RCBTB1	2.877	0.005586	25	0.758	4.093	0.000497	-57	2.684	0.525	0.604776	202.5	0.37	0.005586	0.604776
STT3A	-2.537	0.013826	-272.5	2.322	-3.106	0.00553	239	2.324	-2.713	0.005599	990	0.029	0.005599	0.013826
NPEPPS	-4.841	5e-06	259.5	0.541	-1.17	0.256061	-540	2.314	-2.712	0.005609	829	0.151	0.005609	0.256061
CD79A	4.114	9.5e-05	55	0.131	2.494	0.021719	98	0.252	2.712	0.00562	-80	0.33	0.00562	0.021719
DIP2B	2.873	0.005648	-102	0.572	3.669	0.00145	195	4.801	-0.411	0.685334	-267	0.328	0.005648	0.685334
YEATS2	1.696	0.095145	-2462	0.107	4.063	0.000536	-249	0.541	2.708	0.00568	16.5	0.119	0.00568	0.095145
DGAT2	-5.157	1e-06	53	0.715	-3.095	0.00568	-204	0.127	-0.18	0.859027	-716	0.01	0.00568	0.859027
DISC1	2.867	0.00575	100	0.049	3.702	0.001339	372	0.073	-1.016	0.312989	-55.5	2.372	0.00575	0.312989
NKIRAS2	3.701	0.000434	36	0.201	3.081	0.00586	219	0.197	0.347	0.73209	-627.5	0.225	0.00586	0.73209
MRPL42	2.853	0.005973	1805.5	0.081	2.245	0.036584	-1143	0.395	4.396	1e-05	-201	2.781	0.005973	0.036584
PDE4B	2.947	0.004584	-111	0.387	3.072	0.005986	225	0.221	1.858	0.060388	138.5	2.781	0.005986	0.060388
BEND5	3.387	0.00123	3	0.611	3.072	0.005992	-75	2.204	2.042	0.038386	-284	0.102	0.005992	0.038386
GIMAP8	2.85	0.006024	-780.5	0.005	4.357	0.000249	248	0.402	-0.045	0.964105	611	0.175	0.006024	0.964105
AZI2	2.849	0.006038	-130	0.488	3.131	0.005211	-1791	0.167	-1.158	0.24901	2.5	0.166	0.006038	0.24901
DDX21	0.337	0.736103	909	0.272	3.068	0.00604	-672	2.507	3.351	0.000665	626	0.036	0.00604	0.736103
GPD2	2.705	0.008908	-319	0.091	5.122	2.6e-05	191	0.605	2.689	0.006045	371	0.292	0.006045	0.008908
NLRP12	-2.845	0.006113	37	0.785	-1.537	0.14021	-124	2.389	-3.302	0.000787	-382.5	0.427	0.006113	0.14021
AKR1B1	-2.128	0.037336	122.5	0.683	-3.06	0.006163	566	0.071	-3.237	0.000988	342.5	0.495	0.006163	0.037336
IL15RA	2.841	0.006173	-1463.5	0.628	-0.006	0.994254	-2048	2.485	3.783	0.000136	354	0.1	0.006173	0.994254
LASS6	2.882	0.005516	-707.5	0.129	1.952	0.06551	-21	4.489	2.675	0.006301	-206	0.087	0.006301	0.06551
SASH3	3.759	0.000354	-30	2.518	3.049	0.006312	-184	0.29	1.984	0.044443	174.5	0.651	0.006312	0.044443
CPEB3	2.829	0.006397	130	0.008	3.333	0.003251	455	0.188	0.669	0.509171	-24	2.804	0.006397	0.509171
NPC1	-2.827	0.006418	-371	0.389	-2.15	0.04436	-180	2.104	-4.045	4.6e-05	1006.5	0.041	0.006418	0.04436
USP6NL	2.827	0.006431	-95.5	0.211	0.884	0.387691	21	0.738	2.835	0.003774	-83.5	0.384	0.006431	0.387691
CCDC125	-4.875	4e-06	797	0.268	-2.701	0.013833	927	4.192	-2.666	0.006484	1	2	0.006484	0.013833
RAB40C	-2.747	0.007963	66.5	0.164	-3.037	0.006488	-1058	0.338	-3.997	5.8e-05	94.5	2.783	0.006488	0.007963
FAM129C	3.299	0.00162	53.5	0.045	1.827	0.082999	36	0.555	2.665	0.006498	1.5	4.792	0.006498	0.082999
TAP1	3.85	0.000253	152.5	0.073	3.035	0.006526	317	0.137	1.914	0.052809	189.5	2.741	0.006526	0.052809
MEF2A	2.037	0.045918	-36	4.734	4.492	0.000172	222	0.396	2.663	0.006538	585.5	0.022	0.006538	0.045918
ALG10	2.819	0.006563	859.5	0.59	1.097	0.285738	386	4.679	2.913	0.002924	439	0.042	0.006563	0.285738
EIF3D	-1.9	0.062094	293.5	0.434	-3.032	0.00657	607	0.076	-3.187	0.001172	-249.5	0.668	0.00657	0.062094
RAB11FIP1	-3.158	0.00248	221	0.251	-0.95	0.354052	-265	2.529	-2.661	0.006584	-573.5	0.321	0.006584	0.354052
C5	2.818	0.006585	31	0.393	4.101	0.000486	271	0.404	-2.374	0.015564	9	0.585	0.006585	0.015564
CDK2	2.817	0.00661	-20	0.235	4.264	0.000318	-35	2.655	1.283	0.200236	279	0.54	0.00661	0.200236
XKR8	-2.815	0.006647	237.5	0.084	-3.526	0.002053	-98	0.504	-1.411	0.157856	-32.5	0.393	0.006647	0.157856
PMEPA1	2.813	0.006669	-623.5	0.165	0.063	0.949862	-2047	0.203	3.878	9.4e-05	-25.5	0.716	0.006669	0.949862
A2M	-3.03	0.003628	20.5	2.118	-3.024	0.006694	-508	0.458	1.075	0.285286	43	4.802	0.006694	0.285286
GAS7	-5.888	0	-4	0.869	-3.022	0.006722	-118	0.206	-2.312	0.01855	-656	0.083	0.006722	0.01855
ATXN1	-3.637	0.00054	65	4.928	-2.615	0.016707	-578	0.058	-2.653	0.00676	4.5	0.415	0.00676	0.016707
C3AR1	3.567	0.000682	16	0.541	3.018	0.006778	-60	4.712	2.515	0.010273	8	4.825	0.006778	0.010273
PHF15	2.803	0.006859	-307.5	0.011	3.728	0.001256	-86	0.387	-0.614	0.544817	-146	0.599	0.006859	0.544817
DNAJB6	-2.802	0.006872	73.5	0.183	0.704	0.489995	772	2.577	-3.796	0.000131	903.5	0.158	0.006872	0.489995
TRIM56	3.898	0.000212	47	0.203	3.011	0.006888	320	0.079	-0.241	0.812369	227	0.464	0.006888	0.812369
SULT1B1	-4.191	7e-05	708.5	0.298	-1.836	0.081614	-358	0.209	-2.645	0.006928	-1	2.264	0.006928	0.081614
RHBDF2	3.824	0.00028	121	0.4	3.008	0.006942	381	0.191	0.847	0.401566	177.5	2.736	0.006942	0.401566
ZC4H2	1.124	0.265974	1	6.691	3.535	0.00201	44	2.786	2.642	0.006981	-405.5	0.333	0.006981	0.265974
RGL1	2.795	0.007013	138	0.006	3.875	0.000875	212	2.346	-1.616	0.104157	514	0.011	0.007013	0.104157
UBAP2L	-0.32	0.748763	-112.5	0.445	3.002	0.00703	-194	0.096	2.995	0.002223	18	2.784	0.00703	0.748763
FLT3LG	2.793	0.00704	475	0.529	0.422	0.677761	371	2.746	2.851	0.003583	-242	0.672	0.00704	0.677761
IL4I1	2.387	0.020129	112	0.335	3	0.00706	-236	2.344	3.867	9.9e-05	-77	0.768	0.00706	0.020129
SREBF2	2.789	0.007131	-162.5	0.073	3.571	0.001841	40	0.343	-0.907	0.368935	636.5	0.282	0.007131	0.368935
GBP3	2.786	0.00718	152	0.022	5.025	3.4e-05	334	0.196	-0.81	0.422902	-74	0.414	0.00718	0.422902
DLL1	2.783	0.007234	1957	0.779	0.556	0.585186	-831	4.483	6.257	1e-06	0	4	0.007234	0.585186
RAB39	3.398	0.001187	30	0.226	2.988	0.007268	327	0.064	0.423	0.67681	-352	0.481	0.007268	0.67681
TSPAN13	3.121	0.002768	61	0.027	2.982	0.007364	30	0.463	1.96	0.04715	24	0.639	0.007364	0.04715
SREBF1	2.803	0.006862	238	6.59	-1.525	0.143153	-1675	2.394	2.624	0.007386	191.5	0.002	0.007386	0.143153
BACH2	2.774	0.007428	52	2.804	2.743	0.012605	174	2.176	2.643	0.006975	-1	4.809	0.007428	0.012605
PMM1	-1.434	0.157138	-271.5	4.584	-3.305	0.00348	224	2.754	-2.621	0.007464	-71	0.632	0.007464	0.157138
RAG1AP1	2.767	0.00757	150.5	0.074	1.319	0.202151	-56	2.788	3.058	0.00181	-127	0.446	0.00757	0.202151
CCDC6	1.828	0.072425	-54	4.883	2.97	0.007572	-1371	0.066	2.651	0.006788	11	4.802	0.007572	0.072425
RUNDC2C	3.097	0.00298	164	0.37	2.968	0.007601	95	0.393	-1.268	0.205561	-65.5	0.115	0.007601	0.205561
PANK2	2.758	0.007741	103.5	0.026	3.902	0.000816	253	0.348	-1.627	0.101776	418.5	0.32	0.007741	0.101776
PEF1	2.758	0.007741	1.5	2	-0.341	0.737082	77	0.322	4.063	4.3e-05	537	0.321	0.007741	0.737082
TALDO1	-3.975	0.00016	-163.5	0.046	-1.872	0.076367	289	0.146	-2.608	0.007746	-542	0.183	0.007746	0.076367
MOBKL2B	3.305	0.00159	-2	0.459	2.957	0.007786	22	2.502	1.394	0.163086	107	0.054	0.007786	0.163086
CIRH1A	2.756	0.007792	455	0.044	1.437	0.166333	724	0.468	3.046	0.001881	-281	0.578	0.007792	0.166333
DCTN6	1.494	0.140628	955	0.592	2.951	0.0079	-545	0.717	4.173	2.7e-05	332	0.325	0.0079	0.140628
CBLN3	3.769	0.000341	9	0.655	-0.453	0.655815	-364	4.7	2.601	0.00792	1.5	0.748	0.00792	0.655815
RAPGEF5	5.937	0	9.5	0.801	2.949	0.007934	-1804	0.051	0.449	0.657947	312.5	0.658	0.007934	0.657947
PPAPDC1B	2.748	0.007958	58.5	0.041	2.836	0.010243	70	0.271	2.758	0.004857	-142	0.14	0.007958	0.010243
SPATA13	2.746	0.007988	102	0.011	4.336	0.000263	189	2.451	2.566	0.008812	-203.5	0.727	0.007988	0.008812
DTX1	2.745	0.008019	550	0.674	0.976	0.34095	-2950	0.296	2.701	0.005807	-10	0.602	0.008019	0.34095
TBL1Y	-3.268	0.00179	16	0.669	-2.944	0.008027	249	0.64	0.16	0.87461	524.5	0.443	0.008027	0.87461
SEC61A2	-4.583	1.4e-05	6	0.906	-2.943	0.008043	-105	0.154	1.838	0.063444	145.5	0.145	0.008043	0.063444
BLOC1S2	0.99	0.326311	1	6.721	2.938	0.008147	-414	0.173	3.61	0.000262	-402	0.251	0.008147	0.326311
KLRB1	-2.736	0.008208	83.5	0.623	-2.106	0.048459	-193	4.253	-2.689	0.006041	226.5	0.689	0.008208	0.048459
RTDR1	-2.904	0.005176	-27.5	4.452	-2.933	0.008223	-409	4.613	0.242	0.811817	461	0.357	0.008223	0.811817
RUNX2	-2.964	0.004372	38	0.62	-2.932	0.00825	18	0.61	0.598	0.555335	-9.5	2.716	0.00825	0.555335
PAFAH2	-2.733	0.008279	-57.5	0.746	-3.079	0.005892	358	0.14	-1.456	0.144568	-606	0.291	0.008279	0.144568
RTN1	-2.732	0.008308	-15	0.136	-1.06	0.301954	120	2.412	-4.322	1.4e-05	-465	0.294	0.008308	0.301954
APOBEC3G	3.927	0.000191	83	0.256	2.927	0.008342	245	0.394	1.05	0.297047	476.5	0.291	0.008342	0.297047
NLRX1	-2.728	0.008397	616.5	0.072	-3.214	0.004304	395	0.622	-2.454	0.012343	2.5	4.774	0.008397	0.012343
IDH3A	3.358	0.001349	12.5	6.667	2.92	0.008474	-526	0.265	1.624	0.102288	-281.5	0.301	0.008474	0.102288
TMEM107	0.021	0.982676	45.5	0.308	-3.844	0.000943	315	0.267	-2.576	0.008547	744.5	0.211	0.008547	0.982676
CHEK1	3.394	0.001202	4	0.455	1.985	0.061418	-44	2.3	2.572	0.008647	-19.5	0.82	0.008647	0.061418
IFI27L2	3.695	0.000441	-368.5	0.534	1.615	0.122246	-3	4.718	2.572	0.008662	285	0.427	0.008662	0.122246
CTSZ	3.974	0.000161	40.5	0.455	2.91	0.008673	96	0.286	-1.183	0.238406	-169.5	0.617	0.008673	0.238406
DACH1	-2.71	0.008792	-93	0.081	-1.58	0.130123	-112	0.332	-3.609	0.000263	13.5	4.59	0.008792	0.130123
PAPSS2	-2.71	0.008801	8.5	2.533	-1.237	0.230719	-29	4.78	-5.086	0	123.5	0.403	0.008801	0.230719
AIM2	2.707	0.008867	148.5	0.023	3.007	0.006947	150	2.676	0.053	0.957866	633.5	0.007	0.008867	0.957866
PDZD8	-4.884	4e-06	-25.5	0.805	-2.899	0.00889	63	4.389	0.595	0.556944	381.5	0.21	0.00889	0.556944
PPP3CA	-4.242	5.7e-05	1426	0.273	-1.245	0.227579	-812	0.212	-2.563	0.008892	-102	2.67	0.008892	0.227579
DCP1A	0.412	0.681008	-1641.5	0.201	2.894	0.008977	-1909	0.202	2.935	0.002724	-221.5	2.769	0.008977	0.681008
KLHDC7B	2.702	0.00899	1877.5	0.672	-0.25	0.804839	-1481	2.548	7.063	6e-06	324	0.027	0.00899	0.804839
RNF185	1.215	0.229573	58	2.511	2.893	0.009005	-495	0.433	2.945	0.002628	-854	0.058	0.009005	0.229573
SPRED1	-2.701	0.009012	1	3	-1.124	0.274411	27	0.593	-3.268	0.000889	-270.5	0.082	0.009012	0.274411
HSN2	-2.7	0.009032	2	4.895	-1.034	0.313984	76	0.27	-3.078	0.001691	-374.5	0.259	0.009032	0.313984
SLPI	-2.853	0.005968	-4.5	0.781	-2.891	0.009039	-19	4.682	2.193	0.025819	1151	2.825	0.009039	0.025819
PAG1	2.696	0.009136	28.5	6.718	0.65	0.523957	161	0.538	3.517	0.000365	-391.5	0.142	0.009136	0.523957
KMO	2.589	0.012104	263.5	0.358	2.886	0.009144	-69	0.609	3.847	0.000107	304.5	0.546	0.009144	0.012104
MAP4K2	2.708	0.008855	26	4.59	1.617	0.121768	797	0.149	2.554	0.009148	53	0.736	0.009148	0.121768
ERN1	-4.806	6e-06	45	0.695	-2.885	0.009162	-66	0.447	-0.833	0.409701	-9	0.316	0.009162	0.409701
TTLL12	1.904	0.061529	535.5	0.271	-2.884	0.009188	-138	4.696	-2.692	0.005983	174.5	0.681	0.009188	0.061529
TTC26	2.693	0.00919	110.5	0.109	3.205	0.004393	414	0.07	1.424	0.153881	446.5	0.706	0.00919	0.153881
SLC27A3	2.968	0.004322	174.5	0.012	2.883	0.0092	333	0.062	-0.65	0.521288	-176	2.726	0.0092	0.521288
TBXAS1	-5.264	0	236.5	0.501	-2.88	0.009275	-155	2.321	-2.043	0.038247	-145	2.777	0.009275	0.038247
CXCR5	2.688	0.009314	45	0.457	2.249	0.036244	29	0.701	3.448	0.000469	-167	0.254	0.009314	0.036244
WDFY1	2.288	0.02558	-568	0.015	3.628	0.001602	-245	2.52	2.543	0.009445	519.5	0.01	0.009445	0.02558
RHOH	2.681	0.0095	601.5	0.561	1.285	0.213691	571	0.403	3.019	0.002053	-190	0.66	0.0095	0.213691
CLIC3	-0.703	0.484491	646.5	0.661	-2.869	0.009502	-615	0.393	-2.63	0.007256	-36	0.696	0.009502	0.484491
CNNM3	-3.097	0.002983	64	0.646	-2.863	0.009624	272	0.294	-1.761	0.075646	202.5	0.63	0.009624	0.075646
ZBTB48	-1.05	0.298036	6	2.577	-2.961	0.007722	195	0.524	-2.537	0.009624	27	4.839	0.009624	0.298036
RHOA	-2.73	0.008354	-58	4.35	-2.862	0.009652	1090	0.043	1.453	0.145498	-411	0.367	0.009652	0.145498
ACADVL	-2.79	0.007111	-63	0.103	-1.663	0.112192	149	0.132	-2.534	0.009724	-212.5	0.024	0.009724	0.112192
DCUN1D3	4.594	1.3e-05	1	2	2.006	0.058939	316	0.022	2.533	0.00973	-33	0.433	0.00973	0.058939
LYST	-2.672	0.009737	580	2.561	-0.753	0.460957	335	2.558	-3.191	0.001153	270	0.505	0.009737	0.460957
DENND5B	3.394	0.001205	62.5	0.125	2.857	0.00976	20	4.791	2.439	0.012871	31.5	0.498	0.00976	0.012871
PRPS2	3.719	0.000406	23.5	2.817	2.854	0.009827	89	0.333	1.914	0.052889	694	0.189	0.009827	0.052889
CCNJL	-4.39	3.1e-05	55	0.639	-2.85	0.009924	-40	4.85	-0.203	0.841307	-1334	0.654	0.009924	0.841307
