# Supplementary material for: Meta-Analysis of Differential Connectivity in Gene Co-Expression Networks in Multiple Sclerosis
Source: Int J Mol Sci. 2016 Jun 15;17(6):936. doi: 10.3390/ijms17060936 (PMC4926469; doi:10.3390/ijms17060936)
Supplement: Supplementary file 1 [file ijms-17-00936-s001.zip › ijms-123123-Supplementary Materials/TableS4.xlsx]

## Sheet: Foglio1
List of the genes DC between untreated and IFN-treated patients in at least 2 studies at level of significance of 0.05
# DE statistics	t-test statistics
# DE P-value	Differential expression P-value
# Degree Difference	Gene Degree Differemce
# DC P-value	Differential connectivity P-value
# Combined 2 DC P-values:	the maximum among the 2 smallest P-values among the 3 studies
# Combined 3 DC P-values :	the maximum among the P-values of the 3 studies
In Yellow the genes that are DC in all 3 studies
	GSE41846				GSE41847				GSE16214
Gene Symbol	DE statistics	DE P-value	Degree Diffference	DC P-value	DE statistics	DE P-value	Degree Difference	DC P-value	DE statistics	DE P-value	Degree Difference	DC P-value	Combined 2 DC P-values	Combined 3 DC P-values
HERC5	6.853	0	185.5	0	6.037	1e-06	373	0.13	9.249	6.1e-05	322.5	0.001	0.001	0.13
IFI27	7.171	0	-3	0.937	6.079	1e-06	-1679	0.001	10.626	0.000147	-2196.5	0	0.001	0.937
OASL	7.269	0	192.5	0.002	6.006	1e-06	336	0.032	8.908	4.7e-05	481	0	0.002	0.032
SPATS2L	7.611	0	202	0	6.28	0	364	0.019	8.864	4.5e-05	499.5	0.002	0.002	0.019
ZCCHC2	7.499	0	173	0.002	6.224	1e-06	369	0.116	5.949	0	765	0	0.002	0.116
MX1	7.871	1e-06	192.5	0	6.707	0	356	0.055	9.217	6e-05	379.5	0.003	0.003	0.055
USP18	6.888	0	189.5	0.003	5.832	3e-06	318	0.026	9.954	9.9e-05	350	0	0.003	0.026
EPSTI1	7.867	1e-06	197.5	0.001	6.524	0	311	0.089	8.482	3.2e-05	413.5	0.004	0.004	0.089
IFI44L	8.935	3e-06	158.5	0.003	7.888	0.002044	311	0.106	10.455	0.000134	364.5	0.008	0.008	0.106
SAMD9L	5.863	0	169	0.009	5.799	3e-06	266	0.241	3.916	8.1e-05	476	0.004	0.009	0.241
RCC2	3.327	0.001485	-283	0.01	2.998	0.007096	-69	1	2.794	0.004323	-871	0.006	0.01	1
TBC1D9B	1.219	0.227978	-195	0.01	0.886	0.386617	77	0.244	0.758	0.453867	-122	0.002	0.01	0.244
RGL1	2.795	0.007013	138	0.006	3.875	0.000875	212	1	-1.616	0.104157	514	0.011	0.011	1
RSAD2	8.081	1e-06	187	0.001	7.113	5e-06	342	0.045	9.192	5.8e-05	354	0.011	0.011	0.045
ETV7	4.022	0.000131	165.5	0.021	4.383	0.000232	547	0.011	3.697	0.000188	325	0.012	0.012	0.021
LAMP3	4.739	8e-06	190	0.004	4.464	0.000186	340	0.013	7.412	1e-05	172	0.02	0.013	0.02
MAFB	4.489	2e-05	164	0.014	5.423	1e-05	340	0.016	2.743	0.005088	923.5	0.097	0.016	0.097
DHX58	6.341	0	195	0.017	5.511	8e-06	350	0.049	6.15	1e-06	366.5	0.006	0.017	0.049
MOV10	5.581	0	183	0.017	5.069	3e-05	362	0.033	6.338	1e-06	247	0.015	0.017	0.033
STX17	4.122	9.2e-05	-1218	0.017	3.544	0.001969	-331	0.343	2.001	0.042601	-76	0.006	0.017	0.343
LAP3	4.271	5.1e-05	181.5	0.007	4.104	0.000482	409	0.018	2.629	0.007284	290.5	0.606	0.018	0.606
OTOF	6.562	0	-2785	0.019	4.407	0.000218	-3497	0.003	3.707	0.000182	-3306.5	0.033	0.019	0.033
CXCL10	2.277	0.026266	194.5	0.017	3.593	0.001751	315	0.021	4.33	1.3e-05	253.5	0.192	0.021	0.192
AIM2	2.707	0.008867	148.5	0.023	3.007	0.006947	150	1	0.053	0.957866	633.5	0.007	0.023	1
RIN2	5.397	0	174.5	0.023	5.105	2.7e-05	383	0.015	-3.876	9.5e-05	-469.5	0.335	0.023	0.335
TRIM14	7.564	0	161	0.026	5.997	2e-06	341	0.024	4.871	1e-06	332.5	0.024	0.024	0.026
PML	5.933	0	192	0.001	5.084	2.9e-05	412	0.026	2.532	0.009772	123.5	0.091	0.026	0.091
SP140	4.859	4e-06	-835	0.001	5.087	2.9e-05	-1663	0.028	2.125	0.030931	-275	0.084	0.028	0.084
GBP1	3.111	0.002854	195.5	0.003	3.978	0.00067	430	0.029	2.974	0.002386	346	0.038	0.029	0.038
IFIT2	7.589	0	187.5	0.003	6.623	0	368	0.117	6.707	3e-06	354.5	0.029	0.029	0.117
XAF1	7.145	0	148.5	0.03	6.359	0	289	0.038	7.032	5e-06	475	0.002	0.03	0.038
EEF1A1	-1.593	0.116547	564.5	0.031	-1.655	0.11382	399	0.418	-0.248	0.806769	399.5	0.025	0.031	0.418
RTP4	7.349	0	174.5	0.006	6.4	0	327	0.031	3.851	0.000105	381	0.573	0.031	0.573
GRAMD1B	4.036	0.000125	160	0.032	3.84	0.000952	403	0.014	-0.223	0.826093	340	0.354	0.032	0.354
PLSCR1	6.191	0	171.5	0.006	5.891	2e-06	422	0.032	6.467	2e-06	-253	0.482	0.032	0.482
FAM171B	0.009	0.991782	2679	0.032	-1.416	0.172376	-471	1	-0.928	0.357444	4649.5	0.034	0.034	1
PROM1	0.86	0.392992	4479.5	0.035	-0.342	0.736115	1597	1	-2.115	0.031775	6260	0.002	0.035	1
PTER	0.679	0.499536	536.5	0.035	0.06	0.952198	-1049	0.198	-1.742	0.078968	798	0.012	0.035	0.198
UBE2L6	5.727	0	190	0.007	4.588	0.000129	290	0.035	3.335	0.000703	471	0.079	0.035	0.079
CSRNP1	4.569	1.4e-05	153	0.033	4.541	0.000149	354	0.036	2.675	0.006316	710.5	0.079	0.036	0.079
ISG15	6.811	0	159.5	0.036	4.81	6.9e-05	350	0.047	7.555	1.2e-05	383.5	0.003	0.036	0.047
TRIM5	5.52	0	206.5	0.003	5.755	4e-06	348	0.191	2.78	0.004533	601	0.036	0.036	0.191
CYP3A5	0.828	0.410739	1294.5	0.037	0.969	0.344389	786	1	-0.457	0.652709	4456.5	0.015	0.037	1
FRMD3	3.943	0.00018	170.5	0.037	3.482	0.002279	461	0.006	1.891	0.055905	292	0.106	0.037	0.106
NDUFA10	-1.499	0.139403	237.5	0.037	-1.621	0.120962	127	0.24	0.433	0.669844	665	0.002	0.037	0.24
OAS3	8.198	1e-06	190	0.001	7.035	0	332	0.037	7.826	1.6e-05	322	0.047	0.037	0.047
APOL6	3.783	0.000326	203.5	0.029	3.888	0.000846	414	0.052	2.637	0.007089	377	0.038	0.038	0.052
LY6E	8.821	3e-06	152.5	0.038	7.85	0.001797	354	0.039	8.823	4.4e-05	391	0.005	0.038	0.039
LGALS9	5.9	0	166	0.04	5.389	1.1e-05	351	0.021	4.605	3e-06	379	0.387	0.04	0.387
MRPS6	-1.522	0.133351	84.5	1	-0.85	0.40596	699	0.009	-1.528	0.12504	1262.5	0.044	0.044	1
OTUB2	1.407	0.164768	2975	0.011	-1.437	0.166367	944	0.637	0.051	0.959622	4738.5	0.046	0.046	0.637
PYGL	-6.492	0	113	0.535	-2.729	0.012998	-308	0.046	-1.945	0.04896	-782.5	0.016	0.046	0.535
CDC42EP2	-0.961	0.340482	428	0.011	-1.015	0.322633	201	0.363	3.546	0.000329	616	0.047	0.047	0.363
DDX50	0.242	0.808817	2080.5	0.047	1.225	0.234898	-1248	0.363	2.678	0.006259	603.5	0.009	0.047	0.363
GBP6	0.837	0.405768	67	0.027	1.376	0.184289	446	0.047	1.474	0.139483	534	0.348	0.047	0.348
TYMP	4.678	1e-05	156.5	0.033	3.63	0.001594	320	0.047	2.407	0.014151	521.5	0.322	0.047	0.322
ZNF684	4.743	7e-06	174	0.008	4.148	0.000431	329	0.047	2.445	0.012674	193.5	0.606	0.047	0.606
FAM98B	0.867	0.389621	3027.5	0.048	1.886	0.074301	-97	1	-0.704	0.48703	872	0.025	0.048	1
CLEC5A	-0.707	0.482115	-3	0.049	0.426	0.674815	19	0.556	-0.356	0.726148	-171.5	0.037	0.049	0.556
SUGT1	0.352	0.725199	3110.5	0.049	1.211	0.240179	-1155	1	-1.47	0.140598	230.5	0.025	0.049	1
