# Supplementary material for: Meta-Analysis of Differential Connectivity in Gene Co-Expression Networks in Multiple Sclerosis
Source: Int J Mol Sci. 2016 Jun 15;17(6):936. doi: 10.3390/ijms17060936 (PMC4926469; doi:10.3390/ijms17060936)
Supplement: Supplementary file 1 [file ijms-17-00936-s001.zip › ijms-123123-Supplementary Materials/TableS5.xlsx]

## Sheet: Canonical Pathways
Canonical pathways enriched of DE genes in at least one experiment with a FDR q-value<=0.05
# Number of Experiments	number of experiments in which the gene set results enriched of DE genes
# Score of significance	sum of -log10(pvalue) across all the experiments that find this gene set enriched of DE genes
Pathway Names	Number of Experiments	Score of significance
REACTOME_METABOLISM_OF_PROTEINS	2	155.129
KEGG_OXIDATIVE_PHOSPHORYLATION	2	143.635
REACTOME_TCA_CYCLE_AND_RESPIRATORY_ELECTRON_TRANSPORT	2	141.999
REACTOME_RESPIRATORY_ELECTRON_TRANSPORT_ATP_SYNTHESIS_BY_CHEMIOSMOTIC_COUPLING_AND_HEAT_PRODUCTION_BY_UNCOUPLING_PROTEINS_	2	139.024
KEGG_HUNTINGTONS_DISEASE	2	130.717
REACTOME_IMMUNE_SYSTEM	2	128.713
KEGG_PARKINSONS_DISEASE	2	125.344
KEGG_ALZHEIMERS_DISEASE	2	117.832
REACTOME_RESPIRATORY_ELECTRON_TRANSPORT	2	109.451
REACTOME_ADAPTIVE_IMMUNE_SYSTEM	2	103.512
REACTOME_CELL_CYCLE	2	92.9421
REACTOME_HIV_INFECTION	2	89.3369
REACTOME_CELL_CYCLE_MITOTIC	2	88.979
REACTOME_ER_PHAGOSOME_PATHWAY	2	86.7132
REACTOME_APOPTOSIS	2	83.1924
REACTOME_DESTABILIZATION_OF_MRNA_BY_AUF1_HNRNP_D0	2	82.458
REACTOME_ANTIGEN_PROCESSING_CROSS_PRESENTATION	2	82.1323
REACTOME_REGULATION_OF_MRNA_STABILITY_BY_PROTEINS_THAT_BIND_AU_RICH_ELEMENTS	2	81.5258
REACTOME_HOST_INTERACTIONS_OF_HIV_FACTORS	2	80.7588
REACTOME_SIGNALING_BY_WNT	2	80.5052
REACTOME_SCF_BETA_TRCP_MEDIATED_DEGRADATION_OF_EMI1	2	75.3893
REACTOME_CDK_MEDIATED_PHOSPHORYLATION_AND_REMOVAL_OF_CDC6	2	75.2587
REACTOME_AUTODEGRADATION_OF_THE_E3_UBIQUITIN_LIGASE_COP1	2	75.1143
REACTOME_P53_INDEPENDENT_G1_S_DNA_DAMAGE_CHECKPOINT	2	75.1143
REACTOME_VIF_MEDIATED_DEGRADATION_OF_APOBEC3G	2	74.4222
REACTOME_REGULATION_OF_ORNITHINE_DECARBOXYLASE_ODC	2	74.2469
REACTOME_AUTODEGRADATION_OF_CDH1_BY_CDH1_APC_C	2	72.6015
REACTOME_ACTIVATION_OF_NF_KAPPAB_IN_B_CELLS	2	72.3787
KEGG_PROTEASOME	2	72.1452
REACTOME_CROSS_PRESENTATION_OF_SOLUBLE_EXOGENOUS_ANTIGENS_ENDOSOMES	2	72.1452
REACTOME_REGULATION_OF_APOPTOSIS	2	71.6363
REACTOME_CDT1_ASSOCIATION_WITH_THE_CDC6_ORC_ORIGIN_COMPLEX	2	70.5868
REACTOME_SCFSKP2_MEDIATED_DEGRADATION_OF_P27_P21	2	70.5868
REACTOME_P53_DEPENDENT_G1_DNA_DAMAGE_RESPONSE	2	69.7534
REACTOME_APC_C_CDH1_MEDIATED_DEGRADATION_OF_CDC20_AND_OTHER_APC_C_CDH1_TARGETED_PROTEINS_IN_LATE_MITOSIS_EARLY_G1	2	69.4626
REACTOME_APC_C_CDC20_MEDIATED_DEGRADATION_OF_MITOTIC_PROTEINS	2	68.7801
REACTOME_REGULATION_OF_MITOTIC_CELL_CYCLE	2	68.3949
REACTOME_DNA_REPLICATION	2	66.1903
REACTOME_ORC1_REMOVAL_FROM_CHROMATIN	2	64.8568
REACTOME_SYNTHESIS_OF_DNA	2	64.4133
REACTOME_MITOTIC_M_M_G1_PHASES	2	63.7165
REACTOME_ASSEMBLY_OF_THE_PRE_REPLICATIVE_COMPLEX	2	63.696
REACTOME_CYCLIN_E_ASSOCIATED_EVENTS_DURING_G1_S_TRANSITION_	2	63.696
REACTOME_CLASS_I_MHC_MEDIATED_ANTIGEN_PROCESSING_PRESENTATION	2	62.5301
REACTOME_SIGNALING_BY_THE_B_CELL_RECEPTOR_BCR	2	61.3898
REACTOME_MITOTIC_G1_G1_S_PHASES	2	60.9648
REACTOME_METABOLISM_OF_AMINO_ACIDS_AND_DERIVATIVES	2	60.0343
REACTOME_DOWNSTREAM_SIGNALING_EVENTS_OF_B_CELL_RECEPTOR_BCR	2	59.5279
REACTOME_G1_S_TRANSITION	2	59.0764
REACTOME_M_G1_TRANSITION	2	58.8273
REACTOME_S_PHASE	2	58.3644
REACTOME_CELL_CYCLE_CHECKPOINTS	2	54.2364
REACTOME_MRNA_PROCESSING	2	50.8259
REACTOME_GLUCOSE_METABOLISM	2	50.5223
REACTOME_MRNA_SPLICING	2	49.3042
REACTOME_ANTIGEN_PROCESSING_UBIQUITINATION_PROTEASOME_DEGRADATION	2	48.4477
KEGG_SPLICEOSOME	2	45.3316
REACTOME_PROCESSING_OF_CAPPED_INTRON_CONTAINING_PRE_MRNA	2	44.9327
REACTOME_HEMOSTASIS	2	42.7679
REACTOME_RNA_POL_II_TRANSCRIPTION	2	40.1454
REACTOME_DNA_REPAIR	2	39.4561
REACTOME_GLUCONEOGENESIS	2	39.0163
REACTOME_TRANSCRIPTION	2	36.8779
REACTOME_FORMATION_OF_ATP_BY_CHEMIOSMOTIC_COUPLING	2	36.0045
REACTOME_CLEAVAGE_OF_GROWING_TRANSCRIPT_IN_THE_TERMINATION_REGION_	2	32.4247
KEGG_CITRATE_CYCLE_TCA_CYCLE	2	29.8415
PID_ECADHERIN_NASCENT_AJ_PATHWAY	2	27.2902
PID_ERBB1_DOWNSTREAM_PATHWAY	2	25.6526
KEGG_TIGHT_JUNCTION	2	17.7391
KEGG_RIBOSOME	1	120.804
REACTOME_TRANSLATION	1	119.026
REACTOME_SRP_DEPENDENT_COTRANSLATIONAL_PROTEIN_TARGETING_TO_MEMBRANE	1	98.463
REACTOME_3_UTR_MEDIATED_TRANSLATIONAL_REGULATION	1	94.5827
REACTOME_NONSENSE_MEDIATED_DECAY_ENHANCED_BY_THE_EXON_JUNCTION_COMPLEX	1	94.5827
REACTOME_INFLUENZA_VIRAL_RNA_TRANSCRIPTION_AND_REPLICATION	1	82.2887
REACTOME_INFLUENZA_LIFE_CYCLE	1	79.793
REACTOME_PEPTIDE_CHAIN_ELONGATION	1	78.5917
REACTOME_ACTIVATION_OF_THE_MRNA_UPON_BINDING_OF_THE_CAP_BINDING_COMPLEX_AND_EIFS_AND_SUBSEQUENT_BINDING_TO_43S	1	56.5068
REACTOME_FORMATION_OF_THE_TERNARY_COMPLEX_AND_SUBSEQUENTLY_THE_43S_COMPLEX	1	50.4337
KEGG_LYSOSOME	1	36.1138
REACTOME_METABOLISM_OF_LIPIDS_AND_LIPOPROTEINS	1	35.0852
REACTOME_GENERIC_TRANSCRIPTION_PATHWAY	1	28.489
REACTOME_FATTY_ACID_TRIACYLGLYCEROL_AND_KETONE_BODY_METABOLISM	1	27.9707
REACTOME_METABOLISM_OF_CARBOHYDRATES	1	26.953
BIOCARTA_PROTEASOME_PATHWAY	1	26.6122
REACTOME_GLYCOLYSIS	1	23.0553
KEGG_ANTIGEN_PROCESSING_AND_PRESENTATION	1	21.9407
REACTOME_CYTOKINE_SIGNALING_IN_IMMUNE_SYSTEM	1	21.4635
PID_MTOR_4PATHWAY	1	20.7788
REACTOME_PLATELET_ACTIVATION_SIGNALING_AND_AGGREGATION	1	20.5663
KEGG_GLYCOLYSIS_GLUCONEOGENESIS	1	20.5493
KEGG_VIBRIO_CHOLERAE_INFECTION	1	20.0973
KEGG_NATURAL_KILLER_CELL_MEDIATED_CYTOTOXICITY	1	19.9813
KEGG_PURINE_METABOLISM	1	19.799
REACTOME_INTERFERON_SIGNALING	1	19.799
REACTOME_MITOCHONDRIAL_PROTEIN_IMPORT	1	19.5293
KEGG_PYRUVATE_METABOLISM	1	18.3437
REACTOME_INTERFERON_ALPHA_BETA_SIGNALING	1	17.976
REACTOME_MITOCHONDRIAL_FATTY_ACID_BETA_OXIDATION	1	17.0963
KEGG_VALINE_LEUCINE_AND_ISOLEUCINE_DEGRADATION	1	17.0444
REACTOME_INNATE_IMMUNE_SYSTEM	1	16.9078
PID_TCR_PATHWAY	1	15.6357
PID_PI3KCI_PATHWAY	1	14.3847
PID_MET_PATHWAY	1	13.4719
PID_PDGFRB_PATHWAY	1	13.2333
PID_ILK_PATHWAY	1	12.8992
REACTOME_DEVELOPMENTAL_BIOLOGY	1	12.4991
BIOCARTA_CDC42RAC_PATHWAY	1	12.407
KEGG_INSULIN_SIGNALING_PATHWAY	1	12.3639
KEGG_INTESTINAL_IMMUNE_NETWORK_FOR_IGA_PRODUCTION	1	12.3339
PID_TRKR_PATHWAY	1	12.1273
PID_CD8_TCR_PATHWAY	1	11.4834
REACTOME_TCR_SIGNALING	1	11.3223
KEGG_PYRIMIDINE_METABOLISM	1	11.3141
BIOCARTA_ATRBRCA_PATHWAY	1	11.1908
REACTOME_AXON_GUIDANCE	1	11.0367
BIOCARTA_RHO_PATHWAY	1	10.9882
KEGG_LEUKOCYTE_TRANSENDOTHELIAL_MIGRATION	1	10.9706
KEGG_AMINO_SUGAR_AND_NUCLEOTIDE_SUGAR_METABOLISM	1	10.8711
PID_INTEGRIN_A4B1_PATHWAY	1	10.7199
REACTOME_LATENT_INFECTION_OF_HOMO_SAPIENS_WITH_MYCOBACTERIUM_TUBERCULOSIS	1	10.7199
REACTOME_LATE_PHASE_OF_HIV_LIFE_CYCLE	1	10.702
REACTOME_MRNA_SPLICING_MINOR_PATHWAY	1	10.6976
PID_P53_REGULATION_PATHWAY	1	10.5808
KEGG_FRUCTOSE_AND_MANNOSE_METABOLISM	1	10.5123
PID_ECADHERIN_STABILIZATION_PATHWAY	1	10.4413
PID_FANCONI_PATHWAY	1	10.3655
REACTOME_HIV_LIFE_CYCLE	1	10.356
PID_ARF6_DOWNSTREAM_PATHWAY	1	10.3404
KEGG_T_CELL_RECEPTOR_SIGNALING_PATHWAY	1	10.322
PID_FCER1_PATHWAY	1	10.1753
BIOCARTA_EIF_PATHWAY	1	9.98687
PID_RAC1_PATHWAY	1	9.93395
REACTOME_CITRIC_ACID_CYCLE_TCA_CYCLE	1	9.86235
KEGG_PATHOGENIC_ESCHERICHIA_COLI_INFECTION	1	9.75507
REACTOME_GENERATION_OF_SECOND_MESSENGER_MOLECULES	1	9.63346

## Sheet: GO terms
GO terms enriched of DE genes in at least one experiment with a FDR q-value<=0.05
# Number of Experiments	number of experiments in which the gene set results enriched of DE genes
# Score of significance	sum of -log10(pvalue) across all the experiments that find this gene set enriched of DE genes
Pathway Names	Number of Experiments	Score of significance
CYTOPLASM	2	415.384
CYTOPLASMIC_PART	2	293.259
INTRACELLULAR_ORGANELLE_PART	2	233.664
ORGANELLE_PART	2	234.976
NUCLEUS	2	243.468
MACROMOLECULAR_COMPLEX	2	221.431
BIOPOLYMER_METABOLIC_PROCESS	2	229.794
PROTEIN_METABOLIC_PROCESS	2	191.894
NUCLEOBASENUCLEOSIDENUCLEOTIDE_AND_NUCLEIC_ACID_METABOLIC_PROCESS	2	193.783
CELLULAR_PROTEIN_METABOLIC_PROCESS	2	185.721
CELLULAR_MACROMOLECULE_METABOLIC_PROCESS	2	184.115
PROTEIN_COMPLEX	2	151.266
MITOCHONDRION	2	141.596
RNA_METABOLIC_PROCESS	2	142.619
MEMBRANE	2	134.574
REGULATION_OF_CELLULAR_METABOLIC_PROCESS	2	128.035
NUCLEAR_PART	2	102.424
TRANSCRIPTION	2	110.763
REGULATION_OF_METABOLIC_PROCESS	2	125.59
ORGANELLE_MEMBRANE	2	98.1765
MITOCHONDRIAL_PART	2	98.3357
CELLULAR_BIOSYNTHETIC_PROCESS	2	90.7888
BIOSYNTHETIC_PROCESS	2	98.5708
INTRACELLULAR_NON_MEMBRANE_BOUND_ORGANELLE	2	93.7134
NON_MEMBRANE_BOUND_ORGANELLE	2	93.7134
MACROMOLECULE_BIOSYNTHETIC_PROCESS	2	89.5538
REGULATION_OF_GENE_EXPRESSION	2	94.7584
MEMBRANE_PART	2	95.5265
MEMBRANE_ENCLOSED_LUMEN	2	89.2214
ORGANELLE_LUMEN	2	89.2214
ORGANELLE_INNER_MEMBRANE	2	83.53
TRANSCRIPTION_DNA_DEPENDENT	2	88.6216
RNA_BIOSYNTHETIC_PROCESS	2	88.2507
REGULATION_OF_NUCLEOBASENUCLEOSIDENUCLEOTIDE_AND_NUCLEIC_ACID_METABOLIC_PROCESS	2	92.9269
TRANSPORT	2	79.2551
ESTABLISHMENT_OF_LOCALIZATION	2	75.7428
REGULATION_OF_TRANSCRIPTION	2	78.9519
POSITIVE_REGULATION_OF_BIOLOGICAL_PROCESS	2	77.6971
RIBONUCLEOPROTEIN_COMPLEX	2	79.759
NUCLEAR_LUMEN	2	69.6769
POSITIVE_REGULATION_OF_CELLULAR_PROCESS	2	76.5963
NEGATIVE_REGULATION_OF_CELLULAR_PROCESS	2	95.602
NEGATIVE_REGULATION_OF_BIOLOGICAL_PROCESS	2	96.6396
REGULATION_OF_RNA_METABOLIC_PROCESS	2	71.166
CELLULAR_CATABOLIC_PROCESS	2	74.3885
REGULATION_OF_TRANSCRIPTIONDNA_DEPENDENT	2	67.4891
SIGNAL_TRANSDUCTION	2	74.7315
CATABOLIC_PROCESS	2	73.7262
TRANSCRIPTION_FROM_RNA_POLYMERASE_II_PROMOTER	2	65.3381
BIOPOLYMER_MODIFICATION	2	73.8019
ORGANELLE_ORGANIZATION_AND_BIOGENESIS	2	75.2727
NEGATIVE_REGULATION_OF_CELLULAR_METABOLIC_PROCESS	2	54.7463
CELL_DEVELOPMENT	2	64.5383
NEGATIVE_REGULATION_OF_METABOLIC_PROCESS	2	54.0352
PROTEIN_MODIFICATION_PROCESS	2	65.895
APOPTOSIS_GO	2	60.1588
PROGRAMMED_CELL_DEATH	2	59.9779
CELL_PROLIFERATION_GO_0008283	2	57.713
INTRACELLULAR_SIGNALING_CASCADE	2	45.5477
TRANSCRIPTION_FACTOR_BINDING	2	44.4463
DNA_BINDING	2	53.7701
REGULATION_OF_DEVELOPMENTAL_PROCESS	2	53.3653
PLASMA_MEMBRANE	2	44.5701
IMMUNE_SYSTEM_PROCESS	2	43.7597
TRANSCRIPTION_COFACTOR_ACTIVITY	2	43.2703
ION_BINDING	2	48.1264
DNA_METABOLIC_PROCESS	2	42.8862
STRUCTURAL_CONSTITUENT_OF_RIBOSOME	1	117.659
RNA_BINDING	1	84.9645
TRANSLATION	1	75.8809
STRUCTURAL_MOLECULE_ACTIVITY	1	72.1162
MITOCHONDRIAL_MEMBRANE	1	66.7552
MITOCHONDRIAL_ENVELOPE	1	66.618
MITOCHONDRIAL_INNER_MEMBRANE	1	66.3432
ENVELOPE	1	61.1546
ORGANELLE_ENVELOPE	1	61.1546
OXIDOREDUCTASE_ACTIVITY	1	54.2218
MITOCHONDRIAL_MEMBRANE_PART	1	47.5704
ENDOPLASMIC_RETICULUM	1	46.4184
CELLULAR_LOCALIZATION	1	40.9765
INTRACELLULAR_TRANSPORT	1	40.5342
ESTABLISHMENT_OF_CELLULAR_LOCALIZATION	1	40.4872
CELLULAR_COMPONENT_ASSEMBLY	1	39.3076
MACROMOLECULAR_COMPLEX_ASSEMBLY	1	37.3505
REGULATION_OF_TRANSCRIPTION_FROM_RNA_POLYMERASE_II_PROMOTER	1	36.0085
NUCLEOPLASM	1	35.9453
INTEGRAL_TO_MEMBRANE	1	34.4618
NEGATIVE_REGULATION_OF_NUCLEOBASENUCLEOSIDENUCLEOTIDE_AND_NUCLEIC_ACID_METABOLIC_PROCESS	1	33.9454
INTRINSIC_TO_MEMBRANE	1	33.457
NEGATIVE_REGULATION_OF_TRANSCRIPTION	1	32.9194
MITOCHONDRIAL_RESPIRATORY_CHAIN	1	29.4574
RIBOSOME	1	29.1497
TRANSCRIPTION_ACTIVATOR_ACTIVITY	1	28.783
MACROMOLECULE_LOCALIZATION	1	28.5986
MITOCHONDRIAL_RESPIRATORY_CHAIN_COMPLEX_I	1	27.1363
NADH_DEHYDROGENASE_COMPLEX	1	27.1363
RESPIRATORY_CHAIN_COMPLEX_I	1	27.1363
RNA_PROCESSING	1	27.1182
ELECTRON_CARRIER_ACTIVITY	1	26.7639
MACROMOLECULE_CATABOLIC_PROCESS	1	26.739
PHOSPHORYLATION	1	22.8352
IDENTICAL_PROTEIN_BINDING	1	22.1056
REGULATION_OF_APOPTOSIS	1	22.0551
REGULATION_OF_PROGRAMMED_CELL_DEATH	1	21.9785
NUCLEOTIDE_BINDING	1	21.5696
TRANSFERASE_ACTIVITY_TRANSFERRING_PHOSPHORUS_CONTAINING_GROUPS	1	20.3112
PURINE_RIBONUCLEOTIDE_BINDING	1	20.2045
NUCLEASE_ACTIVITY	1	20.1985
KINASE_ACTIVITY	1	20.0402
CELL_CYCLE_GO_0007049	1	19.819
PURINE_NUCLEOTIDE_BINDING	1	19.6247
REGULATION_OF_CELL_CYCLE	1	19.2531
RESPONSE_TO_STRESS	1	19.0203
ATP_BINDING	1	18.6602
POST_TRANSLATIONAL_PROTEIN_MODIFICATION	1	18.4522
PROTEIN_AMINO_ACID_PHOSPHORYLATION	1	18.3345
ADENYL_RIBONUCLEOTIDE_BINDING	1	17.9019
ADENYL_NUCLEOTIDE_BINDING	1	17.2861
PHOSPHOTRANSFERASE_ACTIVITY_ALCOHOL_GROUP_AS_ACCEPTOR	1	17.1537
PROTEIN_SERINE_THREONINE_KINASE_ACTIVITY	1	17.0623
NUCLEOSIDE_TRIPHOSPHATASE_ACTIVITY	1	16.4592
REGULATION_OF_CELL_PROLIFERATION	1	16.2747
POSITIVE_REGULATION_OF_DEVELOPMENTAL_PROCESS	1	15.9611
TRANSCRIPTION_COACTIVATOR_ACTIVITY	1	15.4401
PYROPHOSPHATASE_ACTIVITY	1	15.3342
PROTEIN_KINASE_ACTIVITY	1	15.1978
HYDROLASE_ACTIVITY_ACTING_ON_ACID_ANHYDRIDES	1	15.182
REGULATION_OF_CELLULAR_PROTEIN_METABOLIC_PROCESS	1	14.7571
TRANSCRIPTION_FACTOR_ACTIVITY	1	14.695
RESPONSE_TO_ENDOGENOUS_STIMULUS	1	14.5087
3_5_EXONUCLEASE_ACTIVITY	1	14.4637
PEPTIDYL_AMINO_ACID_MODIFICATION	1	14.0238
CYTOSKELETON	1	13.9745

## Sheet: Transcription Factor Targets
Transcritpion Factor Targets enriched of DE genes in at least one experiment with a FDR q-value<=0.05
# Number of Experiments	number of experiments in which the gene set results enriched of DE genes
# Score of significance	sum of -log10(pvalue) across all the experiments that find this gene set enriched of DE genes
Pathway Names	Number of Experiments	Score of significance
GGGCGGR_V$SP1_Q6	3	382.72
V$USF2_Q6	3	56.7717
SCGGAAGY_V$ELK1_02	2	317.56
RCGCANGCGY_V$NRF1_Q6	2	208.25
MGGAAGTG_V$GABP_B	2	187.975
TGGAAA_V$NFAT_Q4_01	2	136.034
GGGAGGRR_V$MAZ_Q6	2	133.268
GATTGGY_V$NFY_Q6_01	2	131.208
CACGTG_V$MYC_Q2	2	123.059
CTTTGT_V$LEF1_Q2	2	120.851
ACTAYRNNNCCCR_UNKNOWN	2	110.431
RYTTCCTG_V$ETS2_B	2	107.167
CAGGTG_V$E12_Q6	2	106.869
GGGTGGRR_V$PAX4_03	2	105.338
GCCATNTTG_V$YY1_Q6	2	98.6905
AACTTT_UNKNOWN	2	84.9068
TGCGCANK_UNKNOWN	2	83.5827
TTGTTT_V$FOXO4_01	2	81.6997
V$NRF2_01	2	81.1091
V$GABP_B	2	80.6436
CAGCTG_V$AP4_Q5	2	76.5834
V$NRF1_Q6	2	74.9571
GTGACGY_V$E4F1_Q6	2	69.0049
TCANNTGAY_V$SREBP1_01	2	65.3572
V$ELK1_01	2	65.2785
GGAANCGGAANY_UNKNOWN	2	57.9761
V$TEL2_Q6	2	55.9088
CTTTGA_V$LEF1_Q2	2	54.5413
V$CETS1P54_01	2	52.8982
CTTTAAR_UNKNOWN	2	52.7908
GCANCTGNY_V$MYOD_Q6	2	51.1254
RTAAACA_V$FREAC2_01	2	49.7487
TATAAA_V$TATA_01	2	49.5685
TGANTCA_V$AP1_C	2	48.8948
RNGTGGGC_UNKNOWN	2	46.1376
V$E2F_Q4_01	2	45.0531
V$STAT1_02	2	44.0464
V$SREBP1_01	2	43.8872
V$E2F1_Q4_01	2	43.2128
V$ETS_Q4	2	40.7685
V$E2F_Q3_01	2	40.6271
TGTTTGY_V$HNF3_Q6	2	40.6237
V$MYB_Q5_01	2	39.6315
RGAGGAARY_V$PU1_Q6	2	39.5646
WTGAAAT_UNKNOWN	2	39.2878
CAGGTA_V$AREB6_01	2	39.244
V$ELF1_Q6	2	39.1205
TGACAGNY_V$MEIS1_01	2	36.2979
V$USF_02	2	36.0953
V$E2F_03	2	35.9086
WCAANNNYCAG_UNKNOWN	2	35.5188
V$USF_01	2	35.1633
V$PEA3_Q6	2	35.1024
RRAGTTGT_UNKNOWN	2	34.5256
V$NFKB_C	2	33.7978
YTATTTTNR_V$MEF2_02	2	33.6391
V$MYB_Q3	2	32.0895
SMTTTTGT_UNKNOWN	2	30.9985
TGACCTY_V$ERR1_Q2	1	64.0024
TMTCGCGANR_UNKNOWN	1	46.5559
V$YY1_02	1	40.3216
V$ELK1_02	1	39.2809
V$YY1_Q6	1	38.1287
TTANTCA_UNKNOWN	1	35.2043
V$NFMUE1_Q6	1	34.8742
YGCGYRCGC_UNKNOWN	1	33.3601
GGGYGTGNY_UNKNOWN	1	28.8758
V$ARNT_02	1	26.8201
V$NERF_Q2	1	25.516
V$P300_01	1	23.8675
V$HIF1_Q3	1	23.4293
V$AHR_Q5	1	22.5071
V$TST1_01	1	22.3428
V$AML1_01	1	22.2329
V$AML1_Q6	1	22.2329
TGCCAAR_V$NF1_Q6	1	22.0179
ATGGYGGA_UNKNOWN	1	21.0587
V$CACBINDINGPROTEIN_Q6	1	20.6371
V$NFKB_Q6_01	1	20.4456
V$E2F1_Q4	1	20.4158
V$E2F1_Q3_01	1	20.0814
V$SRY_01	1	20.0251
SNACANNNYSYAGA_UNKNOWN	1	19.8436
WCTCNATGGY_UNKNOWN	1	19.6724
V$AP2_Q3	1	19.6517
V$CREB_Q4_01	1	19.6247
V$SPZ1_01	1	19.2371
V$MYC_Q2	1	19.2349
V$SP1_Q6	1	19.1279
GCTNWTTGK_UNKNOWN	1	19.098
V$E2F_Q2	1	18.9637
V$IRF2_01	1	18.8019
V$AP2_Q6_01	1	18.7534
TGACCTTG_V$SF1_Q6	1	18.5974
GGAMTNNNNNTCCY_UNKNOWN	1	18.353
V$NFY_01	1	18.0914
V$WHN_B	1	18.0914
AAGWWRNYGGC_UNKNOWN	1	18.0286
V$CREB_Q4	1	17.7684
V$PU1_Q6	1	17.6368
CTGCAGY_UNKNOWN	1	17.5452
TGAYRTCA_V$ATF3_Q6	1	17.4652
V$XBP1_01	1	17.4575
V$ZIC1_01	1	17.4055
V$CMYB_01	1	17.3629
V$ETS2_B	1	17.3154
V$E2F1_Q6_01	1	17.2575
V$CREB_01	1	16.8173
V$NMYC_01	1	16.161
V$ATF_01	1	15.6607
V$USF_Q6	1	15.6607
STTTCRNTTT_V$IRF_Q6	1	15.5083
V$STAT5A_03	1	15.2343
WWTAAGGC_UNKNOWN	1	15.0885
TGACATY_UNKNOWN	1	14.8855
V$E2F1_Q6	1	14.8797
V$CREB_Q3	1	14.8044
V$E2F_Q4	1	14.7318
V$PAX4_02	1	14.5147
V$IRF1_Q6	1	14.3882
V$SREBP_Q3	1	14.3882
V$CREB_Q2_01	1	14.3829
V$ATF_B	1	14.1019
V$CREB_Q2	1	14.0538
V$E2F1_Q3	1	14.0201
V$HP1SITEFACTOR_Q6	1	13.6585
V$IRF1_01	1	13.6167
V$E2F_Q6	1	13.5154
V$E2F1DP1_01	1	13.3087
V$E2F1DP2_01	1	13.3087
V$E2F4DP2_01	1	13.3087
V$E2F_02	1	13.3087
V$MZF1_01	1	13.2389
V$SF1_Q6	1	13.1528
V$E2F4DP1_01	1	13.0408
V$E2F_Q6_01	1	12.9739
GKCGCNNNNNNNTGAYG_UNKNOWN	1	12.5917
ACTWSNACTNY_UNKNOWN	1	12.4779
V$STAT1_03	1	12.4545
TAATTA_V$CHX10_01	1	12.3828
V$SRF_C	1	12.2982
WTTGKCTG_UNKNOWN	1	12.283

## Sheet: MicroRNA Targets
MicroRNA Targets enriched of DE genes in at least one experiment with a FDR q-value<=0.05
# Number of Experiments	number of experiments in which the gene set results enriched of DE genes
# Score of significance	sum of -log10(pvalue) across all the experiments that find this gene set enriched of DE genes
Pathway Names	Number of Experiments	Score of significance
GTGCCTT,MIR-506	2	51.5528
TTGCACT,MIR-130A,MIR-301,MIR-130B	2	45.7521
CAGTATT,MIR-200B,MIR-200C,MIR-429	2	42.8802
CATTTCA,MIR-203	2	41.7591
ACATTCC,MIR-1,MIR-206	2	41.5414
TGCCTTA,MIR-124A	2	39.5789
GCACTTT,MIR-17-5P,MIR-20A,MIR-106A,MIR-106B,MIR-20B,MIR-519D	2	38.8059
TGGTGCT,MIR-29A,MIR-29B,MIR-29C	2	32.5057
TGCACTG,MIR-148A,MIR-152,MIR-148B	2	32.0925
TGCACTT,MIR-519C,MIR-519B,MIR-519A	2	31.587
TTGCCAA,MIR-182	2	31.4426
AGCACTT,MIR-93,MIR-302A,MIR-302B,MIR-302C,MIR-302D,MIR-372,MIR-373,MIR-520E,MIR-520A,MIR-526B,MIR-520B,MIR-520C,MIR-520D	2	30.2798
AATGTGA,MIR-23A,MIR-23B	2	30.257
CTTTGTA,MIR-524	2	30.1363
TGTTTAC,MIR-30A-5P,MIR-30C,MIR-30D,MIR-30B,MIR-30E-5P	2	30.0125
ATTCTTT,MIR-186	2	30.0065
TATTATA,MIR-374	2	29.7916
TGCTTTG,MIR-330	2	29.0976
CACTGTG,MIR-128A,MIR-128B	2	29.0766
GTTTGTT,MIR-495	2	28.4944
TTTGCAC,MIR-19A,MIR-19B	2	28.0884
CAGTGTT,MIR-141,MIR-200A	2	27.787
AACATTC,MIR-409-3P	2	27.6533
CAGCTTT,MIR-320	2	27.5978
ACTTTAT,MIR-142-5P	2	27.0138
GTGCCAT,MIR-183	2	26.8005
TGTGTGA,MIR-377	2	26.7667
ACTGAAA,MIR-30A-3P,MIR-30E-3P	2	26.5667
CTTGTAT,MIR-381	2	26.3877
ACTGCCT,MIR-34B	2	25.7266
CATGTAA,MIR-496	2	25.6657
CACTGCC,MIR-34A,MIR-34C,MIR-449	2	25.4509
ATGTACA,MIR-493	2	25.2554
AACTGGA,MIR-145	2	24.8833
ACCAAAG,MIR-9	2	24.5102
AAGCACA,MIR-218	2	24.4413
TGCTGCT,MIR-15A,MIR-16,MIR-15B,MIR-195,MIR-424,MIR-497	2	23.6823
TGAATGT,MIR-181A,MIR-181B,MIR-181C,MIR-181D	2	23.0371
CAGCAGG,MIR-370	2	22.7442
CTACCTC,LET-7A,LET-7B,LET-7C,LET-7D,LET-7E,LET-7F,MIR-98,LET-7G,LET-7I	2	22.6239
ACACTAC,MIR-142-3P	2	22.3048
CTTTGCA,MIR-527	2	21.707
TTTTGAG,MIR-373	2	21.6276
GTACTGT,MIR-101	2	20.9169
GACTGTT,MIR-212,MIR-132	2	20.8882
AAGCACT,MIR-520F	2	20.7513
GTATTAT,MIR-369-3P	2	20.6211
ACTGTGA,MIR-27A,MIR-27B	2	19.9329
CTCAGGG,MIR-125B,MIR-125A	2	19.3833
ACTGCAG,MIR-17-3P	2	17.6589
CTATGCA,MIR-153	2	17.5405
ACACTGG,MIR-199A,MIR-199B	2	17.4345
GGCAGCT,MIR-22	2	17.3882
AAAGGGA,MIR-204,MIR-211	2	17.359
TTTGTAG,MIR-520D	2	16.9875
CTGTTAC,MIR-194	2	16.7758
ATGTTTC,MIR-494	2	16.7138
ATCATGA,MIR-433	2	16.6989
AAGCAAT,MIR-137	2	16.4104
ATGAAGG,MIR-205	2	16.2091
ATACTGT,MIR-144	2	16.187
CAGCACT,MIR-512-3P	2	16.0706
TTTGCAG,MIR-518A-2	2	15.0163
CCAGGTT,MIR-490	2	14.9812
AAAGACA,MIR-511	2	14.7886
ACCATTT,MIR-522	2	14.6767
AGGGCAG,MIR-18A	2	14.5687
ACAACTT,MIR-382	2	13.7483
ACACTCC,MIR-122A	2	13.1598
TCTGATA,MIR-361	1	23.4189
AAGCCAT,MIR-135A,MIR-135B	1	21.1075
ATAGGAA,MIR-202	1	16.208
ATGCTGC,MIR-103,MIR-107	1	15.2426
CCCAGAG,MIR-326	1	13.8378
AGCATTA,MIR-155	1	12.9739
CTACTGT,MIR-199A	1	11.6873
AAACCAC,MIR-140	1	11.6419
GAGCTGG,MIR-337	1	11.5695
CACTTTG,MIR-520G,MIR-520H	1	10.5536
CCTGCTG,MIR-214	1	10.4691
AGGAGTG,MIR-483	1	10.3281
GCATTTG,MIR-105	1	10.1044
GGTGTGT,MIR-329	1	9.87199
CAGTCAC,MIR-134	1	9.32016
TCTGGAC,MIR-198	1	9.3157
ATGTTAA,MIR-302C	1	9.14268
ACAGGGT,MIR-10A,MIR-10B	1	8.97923
CCTGTGA,MIR-513	1	8.79163
TCATCTC,MIR-143	1	8.55282
TTGGAGA,MIR-515-5P,MIR-519E	1	8.55282
GTCTTCC,MIR-7	1	8.42188
TACTTGA,MIR-26A,MIR-26B	1	8.40834
CAATGCA,MIR-33	1	8.37309
GCTTGAA,MIR-498	1	8.30612
CAGCCTC,MIR-485-5P	1	8.17716
GAGCCAG,MIR-149	1	8.17716
CCATCCA,MIR-432	1	8.08217
CTCTGGA,MIR-520A,MIR-525	1	7.97487
ATACCTC,MIR-202	1	7.96331
TCTATGA,MIR-376A,MIR-376B	1	7.93498
GGCAGTG,MIR-324-3P	1	7.8468
CAGGGTC,MIR-504	1	7.82405
TAGCTTT,MIR-9	1	7.76107
CCACACA,MIR-147	1	7.67778
CTGAGCC,MIR-24	1	7.54075
AAAGGAT,MIR-501	1	7.53887
CCCACAT,MIR-299-3P	1	7.40041
GTGTTGA,MIR-505	1	7.07854
AGGGCCA,MIR-328	1	7.05626
TGTATGA,MIR-485-3P	1	7.04129
AGTCTTA,MIR-499	1	6.95275
GTTAAAG,MIR-302B	1	6.94131
GGCACAT,MIR-455	1	6.86853
ATCTTGC,MIR-31	1	6.86853
ATGCTGG,MIR-338	1	6.85897
TAATAAT,MIR-126	1	6.83079
GAGCCTG,MIR-484	1	6.81245
GCAAGAC,MIR-431	1	6.72543
GCAAAAA,MIR-129	1	6.60027
TCTGATC,MIR-383	1	6.17059
ATGTCAC,MIR-489	1	6.00759
GGGCATT,MIR-365	1	5.9995
GTATGAT,MIR-154,MIR-487	1	5.93698
GGGACCA,MIR-133A,MIR-133B	1	5.77635
AACGGTT,MIR-451	1	5.65785
GAGACTG,MIR-452	1	5.59672
AAGGGAT,MIR-188	1	5.54678
AGCTCCT,MIR-28	1	5.53151
AACTGAC,MIR-223	1	5.46792
GTCAGGA,MIR-378	1	5.33291
GACAATC,MIR-219	1	5.2591
