# Supplementary material for: Meta-Analysis of Differential Connectivity in Gene Co-Expression Networks in Multiple Sclerosis
Source: Int J Mol Sci. 2016 Jun 15;17(6):936. doi: 10.3390/ijms17060936 (PMC4926469; doi:10.3390/ijms17060936)
Supplement: Supplementary file 1 [file ijms-17-00936-s001.zip › ijms-123123-Supplementary Materials/TableS6.xlsx]

## Sheet: Canonical Pathways
Canonical Pathways DC in at least one experiment with a FDR q-value<=0.05
# Number of Experiments	number of experiments in which the gene set results enriched of DE genes
# Score of significance	sum of -log10(pvalue) across all the experiments that find this gene set enriched of DC genes
Pathway Names	Number of Experiments	Score of significance
REACTOME_CELL_CYCLE	2	28.7131
REACTOME_METABOLISM_OF_PROTEINS	2	28.3635
REACTOME_IMMUNE_SYSTEM	2	23.7886
REACTOME_SIGNALING_BY_GPCR	2	22.6891
REACTOME_GPCR_DOWNSTREAM_SIGNALING	2	22.2966
KEGG_OXIDATIVE_PHOSPHORYLATION	2	19.4133
KEGG_HUNTINGTONS_DISEASE	2	19.338
REACTOME_ADAPTIVE_IMMUNE_SYSTEM	2	18.9759
REACTOME_PREFOLDIN_MEDIATED_TRANSFER_OF_SUBSTRATE_TO_CCT_TRIC	2	18.4196
REACTOME_RNA_POL_I_RNA_POL_III_AND_MITOCHONDRIAL_TRANSCRIPTION	2	17.3035
REACTOME_PROTEIN_FOLDING	2	17.2239
REACTOME_RESPIRATORY_ELECTRON_TRANSPORT_ATP_SYNTHESIS_BY_CHEMIOSMOTIC_COUPLING_AND_HEAT_PRODUCTION_BY_UNCOUPLING_PROTEINS_	2	16.9344
REACTOME_GLUCOSE_METABOLISM	2	16.6411
REACTOME_AMYLOIDS	2	14.6417
REACTOME_RESPIRATORY_ELECTRON_TRANSPORT	2	13.3545
REACTOME_FACTORS_INVOLVED_IN_MEGAKARYOCYTE_DEVELOPMENT_AND_PLATELET_PRODUCTION	2	13.0214
NABA_MATRISOME	1	28.2621
KEGG_LYSOSOME	1	20.7558
NABA_CORE_MATRISOME	1	18.002
REACTOME_TRANSMISSION_ACROSS_CHEMICAL_SYNAPSES	1	16.1568
REACTOME_CELL_CYCLE_MITOTIC	1	15.8481
REACTOME_NEURONAL_SYSTEM	1	14.7318
KEGG_SPLICEOSOME	1	14.5391
NABA_MATRISOME_ASSOCIATED	1	13.7022
KEGG_NEUROACTIVE_LIGAND_RECEPTOR_INTERACTION	1	13.6845
REACTOME_TCA_CYCLE_AND_RESPIRATORY_ELECTRON_TRANSPORT	1	13.65
REACTOME_MITOCHONDRIAL_PROTEIN_IMPORT	1	13.4862
REACTOME_DIABETES_PATHWAYS	1	13.4034
KEGG_TIGHT_JUNCTION	1	13.3708
REACTOME_NEUROTRANSMITTER_RECEPTOR_BINDING_AND_DOWNSTREAM_TRANSMISSION_IN_THE_POSTSYNAPTIC_CELL	1	13.1224
REACTOME_HEMOSTASIS	1	13.0977
KEGG_ALZHEIMERS_DISEASE	1	12.6036
REACTOME_ANTIVIRAL_MECHANISM_BY_IFN_STIMULATED_GENES	1	12.6006
REACTOME_UNFOLDED_PROTEIN_RESPONSE	1	12.1981
KEGG_COMPLEMENT_AND_COAGULATION_CASCADES	1	12.091
REACTOME_ACTIVATION_OF_CHAPERONE_GENES_BY_XBP1S	1	11.7953
REACTOME_TRANSCRIPTION	1	11.7953
KEGG_PARKINSONS_DISEASE	1	11.5653
KEGG_INSULIN_SIGNALING_PATHWAY	1	11.3996
KEGG_OLFACTORY_TRANSDUCTION	1	10.9307
NABA_ECM_GLYCOPROTEINS	1	10.7109
REACTOME_CREATION_OF_C4_AND_C2_ACTIVATORS	1	10.6628
REACTOME_CELL_CYCLE_CHECKPOINTS	1	10.4941
REACTOME_METABOLISM_OF_CARBOHYDRATES	1	10.4011
KEGG_CELL_CYCLE	1	10.2659
PID_MYC_ACTIV_PATHWAY	1	10.2127
REACTOME_MEMBRANE_TRAFFICKING	1	10.0802
REACTOME_ANTIGEN_PROCESSING_UBIQUITINATION_PROTEASOME_DEGRADATION	1	10.059
REACTOME_TRANSMEMBRANE_TRANSPORT_OF_SMALL_MOLECULES	1	10.0566
NABA_PROTEOGLYCANS	1	10.052
BIOCARTA_KREB_PATHWAY	1	9.96324
REACTOME_FORMATION_OF_TUBULIN_FOLDING_INTERMEDIATES_BY_CCT_TRIC	1	9.84711
REACTOME_OLFACTORY_SIGNALING_PATHWAY	1	9.78304
REACTOME_DEPOSITION_OF_NEW_CENPA_CONTAINING_NUCLEOSOMES_AT_THE_CENTROMERE	1	9.58868
REACTOME_DEVELOPMENTAL_BIOLOGY	1	9.55283
REACTOME_CELL_CELL_JUNCTION_ORGANIZATION	1	9.40879
REACTOME_CELL_CELL_COMMUNICATION	1	9.30355
REACTOME_METABOLISM_OF_AMINO_ACIDS_AND_DERIVATIVES	1	9.29264
REACTOME_MHC_CLASS_II_ANTIGEN_PRESENTATION	1	9.20039
REACTOME_SIGNAL_ATTENUATION	1	9.16155
REACTOME_CELL_JUNCTION_ORGANIZATION	1	9.13338
REACTOME_DNA_REPLICATION	1	9.13338
REACTOME_ASSOCIATION_OF_TRIC_CCT_WITH_TARGET_PROTEINS_DURING_BIOSYNTHESIS	1	9.01149
REACTOME_CHROMOSOME_MAINTENANCE	1	8.82508
REACTOME_INTERFERON_SIGNALING	1	8.74034
REACTOME_RNA_POL_III_TRANSCRIPTION	1	8.73411
KEGG_STARCH_AND_SUCROSE_METABOLISM	1	8.69155
REACTOME_CLASS_I_MHC_MEDIATED_ANTIGEN_PROCESSING_PRESENTATION	1	8.66222
REACTOME_MRNA_PROCESSING	1	8.65646
BIOCARTA_AKAP95_PATHWAY	1	8.62255
NABA_ECM_REGULATORS	1	8.62255
REACTOME_INITIAL_TRIGGERING_OF_COMPLEMENT	1	8.59515
REACTOME_TIGHT_JUNCTION_INTERACTIONS	1	8.58976
REACTOME_SIGNALING_BY_INSULIN_RECEPTOR	1	8.5023
KEGG_ERBB_SIGNALING_PATHWAY	1	8.37309
REACTOME_EXTRACELLULAR_MATRIX_ORGANIZATION	1	8.37309
KEGG_CITRATE_CYCLE_TCA_CYCLE	1	8.33071
REACTOME_MUSCLE_CONTRACTION	1	8.23578
REACTOME_MITOTIC_M_M_G1_PHASES	1	8.20971
REACTOME_GPCR_LIGAND_BINDING	1	8.11842
BIOCARTA_COMP_PATHWAY	1	7.88327
KEGG_UBIQUITIN_MEDIATED_PROTEOLYSIS	1	7.85193
KEGG_SYSTEMIC_LUPUS_ERYTHEMATOSUS	1	7.79449
REACTOME_DNA_REPAIR	1	7.76578
REACTOME_PROCESSING_OF_CAPPED_INTRON_CONTAINING_PRE_MRNA	1	7.76578
REACTOME_REGULATION_OF_GENE_EXPRESSION_IN_BETA_CELLS	1	7.67347
REACTOME_ACTIVATION_OF_ATR_IN_RESPONSE_TO_REPLICATION_STRESS	1	7.65642
REACTOME_DOUBLE_STRAND_BREAK_REPAIR	1	7.57523
KEGG_RENIN_ANGIOTENSIN_SYSTEM	1	7.53138
KEGG_NEUROTROPHIN_SIGNALING_PATHWAY	1	7.36189
PID_HEDGEHOG_2PATHWAY	1	7.29195
BIOCARTA_CHREBP2_PATHWAY	1	7.27016
REACTOME_TRNA_AMINOACYLATION	1	7.27016
KEGG_JAK_STAT_SIGNALING_PATHWAY	1	7.23765
KEGG_ENDOCYTOSIS	1	7.23349
REACTOME_NOTCH1_INTRACELLULAR_DOMAIN_REGULATES_TRANSCRIPTION	1	7.1511
REACTOME_INTERACTION_BETWEEN_L1_AND_ANKYRINS	1	7.11601
REACTOME_ENDOSOMAL_SORTING_COMPLEX_REQUIRED_FOR_TRANSPORT_ESCRT	1	7.1111
REACTOME_RECYCLING_PATHWAY_OF_L1	1	7.1111
REACTOME_G2_M_CHECKPOINTS	1	7.00647
KEGG_PENTOSE_AND_GLUCURONATE_INTERCONVERSIONS	1	6.96963
BIOCARTA_PTC1_PATHWAY	1	6.94546
KEGG_N_GLYCAN_BIOSYNTHESIS	1	6.92388
REACTOME_AXON_GUIDANCE	1	6.91478
KEGG_PURINE_METABOLISM	1	6.8782
PID_BETA_CATENIN_NUC_PATHWAY	1	6.85897
KEGG_GLUTATHIONE_METABOLISM	1	6.76799
KEGG_NATURAL_KILLER_CELL_MEDIATED_CYTOTOXICITY	1	6.76799
REACTOME_CONVERSION_FROM_APC_C_CDC20_TO_APC_C_CDH1_IN_LATE_ANAPHASE	1	6.75075
REACTOME_DEADENYLATION_OF_MRNA	1	6.75075
REACTOME_INSULIN_RECEPTOR_SIGNALLING_CASCADE	1	6.68461
KEGG_NON_HOMOLOGOUS_END_JOINING	1	6.67664
REACTOME_MITOCHONDRIAL_FATTY_ACID_BETA_OXIDATION	1	6.67664
BIOCARTA_LECTIN_PATHWAY	1	6.66874
REACTOME_PRESYNAPTIC_NICOTINIC_ACETYLCHOLINE_RECEPTORS	1	6.66874
REACTOME_CYTOKINE_SIGNALING_IN_IMMUNE_SYSTEM	1	6.6609
REACTOME_PHOSPHORYLATION_OF_THE_APC_C	1	6.61509
PID_HNF3A_PATHWAY	1	6.60765
KEGG_GLIOMA	1	6.60027
REACTOME_METABOLISM_OF_RNA	1	6.55008
KEGG_PROTEIN_EXPORT	1	6.48904
REACTOME_CYTOSOLIC_TRNA_AMINOACYLATION	1	6.48904
REACTOME_INHIBITION_OF_THE_PROTEOLYTIC_ACTIVITY_OF_APC_C_REQUIRED_FOR_THE_ONSET_OF_ANAPHASE_BY_MITOTIC_SPINDLE_CHECKPOINT_COMPONENTS	1	6.48904
REACTOME_STRIATED_MUSCLE_CONTRACTION	1	6.48904
BIOCARTA_RHO_PATHWAY	1	6.45668
BIOCARTA_EXTRINSIC_PATHWAY	1	6.42533
REACTOME_HIGHLY_CALCIUM_PERMEABLE_POSTSYNAPTIC_NICOTINIC_ACETYLCHOLINE_RECEPTORS	1	6.42533
KEGG_DILATED_CARDIOMYOPATHY	1	6.35387
KEGG_TYPE_II_DIABETES_MELLITUS	1	6.30892
PID_INSULIN_GLUCOSE_PATHWAY	1	6.25543
REACTOME_APC_C_CDC20_MEDIATED_DEGRADATION_OF_CYCLIN_B	1	6.25543
REACTOME_CITRIC_ACID_CYCLE_TCA_CYCLE	1	6.25543

## Sheet: GeneOntology Terms
GeneOntology Terms DC in at least one experiment with a FDR q-value<=0.05
# Number of Experiments	number of experiments in which the gene set results enriched of DE genes
# Score of significance	sum of -log10(pvalue) across all the experiments that find this gene set enriched of DC genes
Pathway Names	Number of Experiments	Score of significance
BIOPOLYMER_METABOLIC_PROCESS	3	81.3509
PROTEIN_METABOLIC_PROCESS	3	63.6547
CELLULAR_MACROMOLECULE_METABOLIC_PROCESS	3	58.452
CELLULAR_PROTEIN_METABOLIC_PROCESS	3	57.7615
MEMBRANE	3	49.902
PROTEIN_MODIFICATION_PROCESS	3	34.8931
BIOPOLYMER_MODIFICATION	3	34.3901
OXIDOREDUCTASE_ACTIVITY	3	22.59
CYTOPLASM	2	121.062
CYTOPLASMIC_PART	2	84.3688
NUCLEUS	2	71.62
INTRACELLULAR_ORGANELLE_PART	2	64.7723
ORGANELLE_PART	2	64.4397
NUCLEOBASENUCLEOSIDENUCLEOTIDE_AND_NUCLEIC_ACID_METABOLIC_PROCESS	2	52.809
MACROMOLECULAR_COMPLEX	2	49.0876
MITOCHONDRION	2	42.8687
MEMBRANE_PART	2	37.802
NUCLEAR_PART	2	36.9357
SYSTEM_PROCESS	2	36.9245
PROTEIN_COMPLEX	2	34.9919
RNA_METABOLIC_PROCESS	2	34.6525
SIGNAL_TRANSDUCTION	2	33.2083
ESTABLISHMENT_OF_LOCALIZATION	2	33.1168
MEMBRANE_ENCLOSED_LUMEN	2	31.8341
ORGANELLE_LUMEN	2	31.8341
TRANSPORT	2	30.142
NEUROLOGICAL_SYSTEM_PROCESS	2	30.0211
ORGANELLE_ORGANIZATION_AND_BIOGENESIS	2	28.1158
INTRACELLULAR_SIGNALING_CASCADE	2	27.6828
REGULATION_OF_DEVELOPMENTAL_PROCESS	2	27.2795
REGULATION_OF_MOLECULAR_FUNCTION	2	24.584
REGULATION_OF_APOPTOSIS	2	24.5791
REGULATION_OF_PROGRAMMED_CELL_DEATH	2	24.5027
ESTABLISHMENT_OF_CELLULAR_LOCALIZATION	2	23.7043
NEGATIVE_REGULATION_OF_BIOLOGICAL_PROCESS	2	23.6087
CELL_DEVELOPMENT	2	22.8311
NEGATIVE_REGULATION_OF_CELLULAR_PROCESS	2	22.7735
APOPTOSIS_GO	2	22.629
PROGRAMMED_CELL_DEATH	2	22.5688
TRANSCRIPTION	2	22.5115
CELLULAR_LOCALIZATION	2	22.4373
ENDOPLASMIC_RETICULUM	2	22.3611
MACROMOLECULE_BIOSYNTHETIC_PROCESS	2	22.2891
RIBONUCLEOPROTEIN_COMPLEX	2	20.6556
DNA_BINDING	2	20.6335
TRANSCRIPTION_DNA_DEPENDENT	2	20.2853
RNA_BIOSYNTHETIC_PROCESS	2	20.199
NUCLEAR_LUMEN	2	20.062
CELL_FRACTION	2	19.643
INTRACELLULAR_TRANSPORT	2	19.5073
POST_TRANSLATIONAL_PROTEIN_MODIFICATION	2	19.4957
REGULATION_OF_METABOLIC_PROCESS	2	19.4519
POSITIVE_REGULATION_OF_CATALYTIC_ACTIVITY	2	19.1252
ACTIN_FILAMENT_BASED_PROCESS	2	19.1064
ION_BINDING	2	16.8288
CELLULAR_COMPONENT_ASSEMBLY	2	15.6694
REGULATION_OF_GENE_EXPRESSION	2	15.4004
PLASMA_MEMBRANE	1	27.5357
ANATOMICAL_STRUCTURE_DEVELOPMENT	1	25.3405
PLASMA_MEMBRANE_PART	1	23.5827
INTRACELLULAR_NON_MEMBRANE_BOUND_ORGANELLE	1	20.8648
NON_MEMBRANE_BOUND_ORGANELLE	1	20.8648
ANATOMICAL_STRUCTURE_MORPHOGENESIS	1	20.8625
CYTOSKELETON_ORGANIZATION_AND_BIOGENESIS	1	20.5748
MULTICELLULAR_ORGANISMAL_DEVELOPMENT	1	19.7794
SYSTEM_DEVELOPMENT	1	19.6147
INTEGRAL_TO_MEMBRANE	1	19.4591
INTRINSIC_TO_MEMBRANE	1	18.9793
ORGAN_DEVELOPMENT	1	17.926
BIOSYNTHETIC_PROCESS	1	17.0319
INTEGRAL_TO_PLASMA_MEMBRANE	1	15.9697
UNFOLDED_PROTEIN_BINDING	1	15.7674
INTRINSIC_TO_PLASMA_MEMBRANE	1	15.5758
PROTEIN_KINASE_CASCADE	1	15.0603
PROTEIN_TRANSPORT	1	14.752
POSITIVE_REGULATION_OF_CELLULAR_PROCESS	1	14.6274
TRANSMEMBRANE_RECEPTOR_ACTIVITY	1	14.5727
POSITIVE_REGULATION_OF_BIOLOGICAL_PROCESS	1	14.4967
MACROMOLECULE_LOCALIZATION	1	14.4429
ENDOMEMBRANE_SYSTEM	1	14.4225
DNA_REPLICATION	1	14.2463
NEGATIVE_REGULATION_OF_DEVELOPMENTAL_PROCESS	1	14.1924
CATABOLIC_PROCESS	1	14.1234
RESPONSE_TO_STRESS	1	14.0563
NEGATIVE_REGULATION_OF_APOPTOSIS	1	13.9433
NEGATIVE_REGULATION_OF_PROGRAMMED_CELL_DEATH	1	13.8668
PROTEIN_TARGETING	1	13.6845
REGULATION_OF_CATALYTIC_ACTIVITY	1	13.4649
RNA_BINDING	1	13.3518
RECEPTOR_ACTIVITY	1	12.8992
ESTABLISHMENT_OF_PROTEIN_LOCALIZATION	1	12.8716
REGULATION_OF_SIGNAL_TRANSDUCTION	1	12.7004
CELL_CELL_SIGNALING	1	12.7004
SENSORY_PERCEPTION	1	12.5888
CELL_CELL_ADHESION	1	12.2242
MITOCHONDRIAL_LUMEN	1	12.1981
MITOCHONDRIAL_MATRIX	1	12.1981
ACTIN_CYTOSKELETON_ORGANIZATION_AND_BIOGENESIS	1	11.884
PROTEIN_LOCALIZATION	1	11.7348
DNA_METABOLIC_PROCESS	1	11.6993
CARBOXYLIC_ACID_METABOLIC_PROCESS	1	11.5611
CELL_PROLIFERATION_GO_0008283	1	11.527
ORGANIC_ACID_METABOLIC_PROCESS	1	11.4641
REGULATION_OF_TRANSFERASE_ACTIVITY	1	11.339
INTRACELLULAR_PROTEIN_TRANSPORT	1	11.3306
GLYCOPROTEIN_METABOLIC_PROCESS	1	11.2277
CELL_SURFACE_RECEPTOR_LINKED_SIGNAL_TRANSDUCTION_GO_0007166	1	11.1008
CATION_CHANNEL_ACTIVITY	1	11.0682
BIOPOLYMER_CATABOLIC_PROCESS	1	10.9251
ANTI_APOPTOSIS	1	10.8502
PROTEIN_FOLDING	1	10.8298
NUCLEOCYTOPLASMIC_TRANSPORT	1	10.7568
NUCLEAR_TRANSPORT	1	10.6844
ION_TRANSMEMBRANE_TRANSPORTER_ACTIVITY	1	10.6628
PROTEIN_AMINO_ACID_PHOSPHORYLATION	1	10.6168
MEMBRANE_FRACTION	1	10.5346
IMMUNE_RESPONSE	1	10.5308
IMMUNE_SYSTEM_PROCESS	1	10.5197
CYTOSKELETON	1	10.4833
STRUCTURE_SPECIFIC_DNA_BINDING	1	10.4656
RNA_SPLICING_FACTOR_ACTIVITYTRANSESTERIFICATION_MECHANISM	1	10.4586
PROTEIN_IMPORT	1	10.4448
REGULATION_OF_CELLULAR_METABOLIC_PROCESS	1	10.4143
HYDROLASE_ACTIVITY_ACTING_ON_ESTER_BONDS	1	10.411
PHOSPHORYLATION	1	10.388
TRANSMEMBRANE_TRANSPORTER_ACTIVITY	1	10.307
POSITIVE_REGULATION_OF_SIGNAL_TRANSDUCTION	1	10.2804
TRANSLATION_FACTOR_ACTIVITY_NUCLEIC_ACID_BINDING	1	10.2717
REGULATION_OF_MAP_KINASE_ACTIVITY	1	10.2376
REGULATION_OF_NUCLEOBASENUCLEOSIDENUCLEOTIDE_AND_NUCLEIC_ACID_METABOLIC_PROCESS	1	10.2237
TRANSCRIPTION_FACTOR_BINDING	1	10.1938
CELLULAR_CATABOLIC_PROCESS	1	10.1779
REGULATION_OF_PROTEIN_KINASE_ACTIVITY	1	10.1623
REGULATION_OF_KINASE_ACTIVITY	1	10.0359
TRANSLATION_REGULATOR_ACTIVITY	1	10.0223
MICROTUBULE_BASED_PROCESS	1	9.94431
RNA_PROCESSING	1	9.93601
CYTOSKELETAL_PROTEIN_BINDING	1	9.8995
REGULATION_OF_BIOLOGICAL_QUALITY	1	9.849
CATION_TRANSMEMBRANE_TRANSPORTER_ACTIVITY	1	9.79913
NEUROTRANSMITTER_BINDING	1	9.76896
TISSUE_DEVELOPMENT	1	9.69161
TRANSMISSION_OF_NERVE_IMPULSE	1	9.65819
ENZYME_REGULATOR_ACTIVITY	1	9.5916
VESICLE_MEDIATED_TRANSPORT	1	9.58285
MACROMOLECULE_CATABOLIC_PROCESS	1	9.56844
GOLGI_APPARATUS	1	9.56702
MITOCHONDRIAL_PART	1	9.52917
POSITIVE_REGULATION_OF_I_KAPPAB_KINASE_NF_KAPPAB_CASCADE	1	9.51823
GOLGI_MEMBRANE	1	9.51145
TRANSCRIPTION_COFACTOR_ACTIVITY	1	9.43348
I_KAPPAB_KINASE_NF_KAPPAB_CASCADE	1	9.34387
ORGAN_MORPHOGENESIS	1	9.30795
ORGANELLE_MEMBRANE	1	9.21837
SUBSTRATE_SPECIFIC_TRANSMEMBRANE_TRANSPORTER_ACTIVITY	1	9.18078
RESPONSE_TO_CHEMICAL_STIMULUS	1	9.15207
ACTIVATION_OF_MAPK_ACTIVITY	1	9.12416
METAL_ION_TRANSMEMBRANE_TRANSPORTER_ACTIVITY	1	9.12416
PROTEIN_CATABOLIC_PROCESS	1	9.10598
REGULATION_OF_I_KAPPAB_KINASE_NF_KAPPAB_CASCADE	1	9.04483
SYNAPTIC_TRANSMISSION	1	9.04483
IDENTICAL_PROTEIN_BINDING	1	9.03639
ION_CHANNEL_ACTIVITY	1	9.00333
CELLULAR_HOMEOSTASIS	1	8.97923
SPLICEOSOME	1	8.9557
DOUBLE_STRANDED_DNA_BINDING	1	8.88826
MAPKKK_CASCADE_GO_0000165	1	8.79163
ENDOPLASMIC_RETICULUM_PART	1	8.75292
CATION_BINDING	1	8.70352
SOLUBLE_FRACTION	1	8.65646
SUBSTRATE_SPECIFIC_TRANSPORTER_ACTIVITY	1	8.61701
SUBSTRATE_SPECIFIC_CHANNEL_ACTIVITY	1	8.59515
DNA_DEPENDENT_DNA_REPLICATION	1	8.51221
INTERCELLULAR_JUNCTION	1	8.45422
ISOMERASE_ACTIVITY	1	8.44953
POSITIVE_REGULATION_OF_MAP_KINASE_ACTIVITY	1	8.35168
EMBRYONIC_MORPHOGENESIS	1	8.33905
LIPID_METABOLIC_PROCESS	1	8.31425
RNA_SPLICING	1	8.29405
TIGHT_JUNCTION	1	8.26643
CELL_CYCLE_GO_0007049	1	8.25483
G_PROTEIN_COUPLED_RECEPTOR_PROTEIN_SIGNALING_PATHWAY	1	8.14563
CELLULAR_BIOSYNTHETIC_PROCESS	1	8.0952
MEMBRANE_ORGANIZATION_AND_BIOGENESIS	1	8.06294
NEUROTRANSMITTER_RECEPTOR_ACTIVITY	1	8.00737
ENZYME_BINDING	1	7.97778
EXTRACELLULAR_REGION	1	7.95758
LIGASE_ACTIVITY	1	7.94904
CARBOHYDRATE_METABOLIC_PROCESS	1	7.90201
MYOFIBRIL	1	7.88327
APICAL_JUNCTION_COMPLEX	1	7.81906
APICOLATERAL_PLASMA_MEMBRANE	1	7.81906
GATED_CHANNEL_ACTIVITY	1	7.59691
PURINE_RIBONUCLEOTIDE_BINDING	1	7.54075
REGULATION_OF_MULTICELLULAR_ORGANISMAL_PROCESS	1	7.44049
BEHAVIOR	1	7.33854
CALCIUM_INDEPENDENT_CELL_CELL_ADHESION	1	7.29195
PURINE_NUCLEOTIDE_BINDING	1	7.28609
G_PROTEIN_SIGNALING_ADENYLATE_CYCLASE_INHIBITING_PATHWAY	1	7.25025
TRANSITION_METAL_ION_BINDING	1	7.2321
EXTRACELLULAR_REGION_PART	1	7.22384
ATPASE_ACTIVITY	1	7.18483
TRANSFERASE_ACTIVITY_TRANSFERRING_GLYCOSYL_GROUPS	1	7.18483
CONTRACTILE_FIBER_PART	1	7.11601
CELL_JUNCTION	1	7.03105
ELECTRON_CARRIER_ACTIVITY	1	6.9739
INTERCELLULAR_JUNCTION_ASSEMBLY	1	6.94546
NICOTINIC_ACETYLCHOLINE_ACTIVATED_CATION_SELECTIVE_CHANNEL_ACTIVITY	1	6.94546
NICOTINIC_ACETYLCHOLINE_GATED_RECEPTOR_CHANNEL_COMPLEX	1	6.94546
SERINE_TYPE_ENDOPEPTIDASE_ACTIVITY	1	6.93513
REPRODUCTIVE_PROCESS	1	6.8978
G_PROTEIN_COUPLED_RECEPTOR_ACTIVITY	1	6.88795
MAGNESIUM_ION_BINDING	1	6.84949
DNA_RECOMBINATION	1	6.8401
NERVOUS_SYSTEM_DEVELOPMENT	1	6.82158
REPRODUCTION	1	6.79443
CONTRACTILE_FIBER	1	6.78554
NUCLEOTIDE_BINDING	1	6.76799
PROTEIN_IMPORT_INTO_NUCLEUS	1	6.75934
MULTI_ORGANISM_PROCESS	1	6.75934
POSITIVE_REGULATION_OF_TRANSFERASE_ACTIVITY	1	6.75075
UBIQUITIN_PROTEIN_LIGASE_ACTIVITY	1	6.68461
REGULATION_OF_TRANSCRIPTION	1	6.6609
MRNA_METABOLIC_PROCESS	1	6.63773
DNA_REPAIR	1	6.61509
NUCLEAR_IMPORT	1	6.60765
CELLULAR_CARBOHYDRATE_METABOLIC_PROCESS	1	6.57128
HELICASE_ACTIVITY	1	6.53619
SERINE_TYPE_PEPTIDASE_ACTIVITY	1	6.50898
INTERCELLULAR_JUNCTION_ASSEMBLY_AND_MAINTENANCE	1	6.42533
SERINE_HYDROLASE_ACTIVITY	1	6.40698
ENDOPEPTIDASE_ACTIVITY	1	6.40094
NEGATIVE_REGULATION_OF_CELL_DIFFERENTIATION	1	6.35387
NEGATIVE_REGULATION_OF_CATALYTIC_ACTIVITY	1	6.28718
HOMEOSTATIC_PROCESS	1	6.25024

## Sheet: Transcription Factor Targets
Transcription Factor Targets DC in at least one experiment with a FDR q-value<=0.05
# Number of Experiments	number of experiments in which the gene set results enriched of DE genes
# Score of significance	sum of -log10(pvalue) across all the experiments that find this gene set enriched of DC genes
Pathway Names	Number of Experiments	Score of significance
GGGCGGR_V$SP1_Q6	3	140.03
CAGGTG_V$E12_Q6	3	73.74
GGGTGGRR_V$PAX4_03	3	66.9883
GGGAGGRR_V$MAZ_Q6	3	64.7195
TTGTTT_V$FOXO4_01	3	61.2763
CTTTGT_V$LEF1_Q2	3	58.2796
TGGAAA_V$NFAT_Q4_01	3	55.3545
AACTTT_UNKNOWN	3	45.296
TGACCTY_V$ERR1_Q2	3	41.8331
RNGTGGGC_UNKNOWN	3	37.3338
TGACAGNY_V$MEIS1_01	3	27.2075
SCGGAAGY_V$ELK1_02	2	89.0336
MGGAAGTG_V$GABP_B	2	55.9151
RCGCANGCGY_V$NRF1_Q6	2	53.2332
TGCGCANK_UNKNOWN	2	42.6623
TGANTCA_V$AP1_C	2	42.6213
CAGCTG_V$AP4_Q5	2	42.1365
TGCCAAR_V$NF1_Q6	2	42.0006
RYTTCCTG_V$ETS2_B	2	40.4144
TATAAA_V$TATA_01	2	40.2683
TGTTTGY_V$HNF3_Q6	2	38.0747
GATTGGY_V$NFY_Q6_01	2	38.0613
GCCATNTTG_V$YY1_Q6	2	33.6229
CTTTGA_V$LEF1_Q2	2	31.3476
V$E2F1_Q6_01	2	31.331
ACTAYRNNNCCCR_UNKNOWN	2	30.9533
RGAGGAARY_V$PU1_Q6	2	29.8458
CACGTG_V$MYC_Q2	2	28.7317
TGAYRTCA_V$ATF3_Q6	2	28.6923
V$NFMUE1_Q6	2	28.4744
V$NRF2_01	2	28.0477
V$E2F_Q6	2	26.4344
V$E2F_Q4	2	26.2426
V$HNF3_Q6	2	25.6704
V$TCF1P_Q6	2	23.7924
V$ATF_B	2	23.729
GGAANCGGAANY_UNKNOWN	2	23.3542
YCATTAA_UNKNOWN	2	23.0724
YGCGYRCGC_UNKNOWN	2	22.8776
RTAAACA_V$FREAC2_01	2	22.1316
V$YY1_Q6	2	21.8643
CCGNMNNTNACG_UNKNOWN	2	21.7371
RGAANNTTC_V$HSF1_01	2	21.5944
GTGACGY_V$E4F1_Q6	2	21.4815
V$GR_Q6	2	21.2324
V$E2F_Q4_01	2	21.2185
CTGCAGY_UNKNOWN	2	20.9544
V$E2F_03	2	20.9
TTCYRGAA_UNKNOWN	2	20.2972
V$ICSBP_Q6	2	20.1238
V$T3R_Q6	2	19.0989
V$YY1_02	2	19.0831
V$CREB_Q3	2	19.0783
TCANNTGAY_V$SREBP1_01	2	18.8135
V$MYB_Q5_01	2	18.6678
V$CREBP1CJUN_01	2	18.6532
V$ELK1_01	2	18.5227
V$E2F_Q3	2	17.6025
V$E2F1_Q4_01	2	17.5269
V$CREB_01	2	16.9729
V$EVI1_05	2	16.8673
V$CREB_Q2_01	2	16.0514
V$HNF4_01	2	15.7639
V$E2F_Q3_01	2	15.4439
V$NGFIC_01	2	15.3852
V$E2F1_Q6	1	27.1863
GATAAGR_V$GATA_C	1	24.7861
V$TEL2_Q6	1	24.2298
V$ELF1_Q6	1	23.3283
SGCGSSAAA_V$E2F1DP2_01	1	22.9866
V$E2F1DP1_01	1	22.5251
V$E2F1DP2_01	1	22.5251
V$E2F4DP2_01	1	22.5251
V$E2F_02	1	22.5251
V$E2F1_Q4	1	21.4804
V$E2F4DP1_01	1	20.158
V$E2F1_Q3	1	17.8385
V$ETS2_B	1	17.7176
GCANCTGNY_V$MYOD_Q6	1	17.5411
V$ATF_01	1	17.4846
V$LMO2COM_01	1	17.1566
V$HFH8_01	1	16.5535
YNTTTNNNANGCARM_UNKNOWN	1	16.4287
CTTTAAR_UNKNOWN	1	16.1081
V$CREB_Q4_01	1	15.9697
V$AR_Q6	1	15.9275
V$FREAC7_01	1	15.4762
V$OCT1_B	1	15.435
V$TEF1_Q6	1	14.9394
V$TCF11_01	1	14.7778
V$OCT1_05	1	14.7169
SMTTTTGT_UNKNOWN	1	14.603
V$AMEF2_Q6	1	14.4206
V$AP1_Q2	1	14.0743
V$GATA_C	1	14.0176
V$OCT1_01	1	14.0176
KCCGNSWTTT_UNKNOWN	1	13.9994
V$AP1FJ_Q2	1	13.9043
V$CETS1P54_01	1	13.8501
V$STAT1_02	1	13.6585
V$AHR_Q5	1	13.5303
YTATTTTNR_V$MEF2_02	1	13.3968
V$AREB6_04	1	13.3581
V$DBP_Q6	1	13.0783
V$MYB_Q3	1	12.7439
WGGAATGY_V$TEF1_Q6	1	12.5656
V$GATA1_02	1	12.3639
V$AP1_Q4	1	12.3339
V$MYOD_Q6	1	12.3092
V$GATA_Q6	1	12.0839
WGTTNNNNNAAA_UNKNOWN	1	11.9702
V$HNF3ALPHA_Q6	1	11.9045
V$EGR1_01	1	11.814
V$SMAD_Q6	1	11.7795
V$USF_02	1	11.6743
V$E2F_Q2	1	11.6603
TGACGTCA_V$ATF3_Q6	1	11.6487
TGACATY_UNKNOWN	1	11.3819
V$MYCMAX_03	1	11.1765
WCTCNATGGY_UNKNOWN	1	11.1483
V$OCT1_02	1	11.1483
V$PAX4_03	1	11.1277
V$CRX_Q4	1	11.0811
V$VDR_Q6	1	11.0811
V$GATA3_01	1	11.0682
V$MMEF2_Q6	1	10.9419
AAANWWTGC_UNKNOWN	1	10.8817
GGCNKCCATNK_UNKNOWN	1	10.8554
V$GABP_B	1	10.8502
V$PAX_Q6	1	10.8502
V$ZIC1_01	1	10.7615
V$TFIIA_Q6	1	10.6209
V$VDR_Q3	1	10.5613
GGGYGTGNY_UNKNOWN	1	10.4586
V$CREB_Q4	1	10.4551
TTANTCA_UNKNOWN	1	10.3848
V$STAT1_03	1	10.3655
V$AREB6_03	1	10.2892
V$E4F1_Q6	1	10.1727
V$SP1_Q6_01	1	10.1649
V$TTF1_Q6	1	10.1044
V$AP1_Q6_01	1	10.0133
V$OCT_Q6	1	9.96749
TGACCTTG_V$SF1_Q6	1	9.90149
WTGAAAT_UNKNOWN	1	9.89751
CAGGTA_V$AREB6_01	1	9.88958
V$MAX_01	1	9.86812
V$TITF1_Q3	1	9.86812
GGCNRNWCTTYS_UNKNOWN	1	9.8566
V$OCT_C	1	9.83396
V$NFKAPPAB_01	1	9.81548
V$NRF1_Q6	1	9.77246
V$OCT1_Q5_01	1	9.61531
V$SP1_Q6	1	9.60338
V$NMYC_01	1	9.56559
V$CEBPGAMMA_Q6	1	9.56132
V$LMO2COM_02	1	9.54302
V$IRF1_Q6	1	9.51959
V$AP3_Q6	1	9.49802
V$E2F1_Q3_01	1	9.49802
V$PPAR_DR1_Q2	1	9.47822
V$ATF3_Q6	1	9.45241
V$MYC_Q2	1	9.4186
KRCTCNNNNMANAGC_UNKNOWN	1	9.39066
V$STAT5A_01	1	9.31793
V$STAT5A_03	1	9.23566
V$TATA_C	1	9.19054
V$AREB6_02	1	9.19054
V$CDX2_Q5	1	9.19054
V$CREBP1_Q2	1	9.19054
V$MYB_Q6	1	9.14268
TTCNRGNNNNTTC_V$HSF_Q6	1	9.05334
CYTAGCAAY_UNKNOWN	1	8.97923
V$ZF5_B	1	8.96348
V$IRF_Q6	1	8.96348
V$AP1_Q4_01	1	8.88826
V$NF1_Q6	1	8.88826
WTTGKCTG_UNKNOWN	1	8.88826
TGATTTRY_V$GFI1_01	1	8.75926
V$RFX1_02	1	8.73411
V$GATA6_01	1	8.72176
V$SP1_Q2_01	1	8.71564
TMTCGCGANR_UNKNOWN	1	8.69752
CATTGTYY_V$SOX9_B1	1	8.68561
V$GR_01	1	8.67971
V$AP2_Q3	1	8.66222
V$IRF2_01	1	8.63936
V$ETS_Q4	1	8.63936
SNACANNNYSYAGA_UNKNOWN	1	8.35593
V$ARNT_01	1	8.35168
V$SRY_02	1	8.32657
V$ZIC3_01	1	8.32657
V$USF_01	1	8.29006
V$HOXA4_Q2	1	8.17006
V$NF1_Q6_01	1	8.14219
V$STAT_Q6	1	8.13876
GGGNNTTTCC_V$NFKB_Q6_01	1	8.11842
V$PAX4_01	1	8.06612
ACAWNRNSRCGG_UNKNOWN	1	7.95758
V$EGR2_01	1	7.92387
V$NFAT_Q4_01	1	7.92111
V$HAND1E47_01	1	7.88062
V$ER_Q6_01	1	7.8141
V$HIF1_Q3	1	7.79449
V$E2F1DP1RB_01	1	7.76342
ATGGYGGA_UNKNOWN	1	7.67995
V$TFIII_Q6	1	7.67347
V$MEIS1_01	1	7.6522
V$E2F_Q6_01	1	7.48936
V$GATA1_01	1	7.46987
YRCCAKNNGNCGC_UNKNOWN	1	7.46288
V$PR_01	1	7.43369
GTCNYYATGR_UNKNOWN	1	7.2321
V$HSF2_01	1	7.19811
V$IRF1_01	1	7.19811
V$USF2_Q6	1	7.17042
V$WHN_B	1	7.08688
YNGTTNNNATT_UNKNOWN	1	7.03219
V$TAL1BETAITF2_01	1	7.03105
V$DR1_Q3	1	7.00427
V$MYOD_Q6_01	1	7.00427
V$ETF_Q6	1	6.95695
V$HSF1_01	1	6.7338
GCGNNANTTCC_UNKNOWN	1	6.70074

## Sheet: MicroRNA Targets
MicroRNA Targets DC in at least one experiment with a FDR q-value<=0.05
# Number of Experiments	number of experiments in which the gene set results enriched of DE genes
# Score of significance	sum of -log10(pvalue) across all the experiments that find this gene set enriched of DC genes
Pathway Names	Number of Experiments	Score of significance
GCACTTT,MIR-17-5P,MIR-20A,MIR-106A,MIR-106B,MIR-20B,MIR-519D	3	31.5011
AAGCACA,MIR-218	3	24.9605
GTGCCTT,MIR-506	2	33.8112
CTATGCA,MIR-153	2	16.7018
TGCCTTA,MIR-124A	2	16.359
TGTTTAC,MIR-30A-5P,MIR-30C,MIR-30D,MIR-30B,MIR-30E-5P	2	13.1826
CTCAGGG,MIR-125B,MIR-125A	2	11.2818
ACATTCC,MIR-1,MIR-206	2	15.4772
CAGTCAC,MIR-134	2	13.056
ATGTTAA,MIR-302C	2	10.966
AACATTC,MIR-409-3P	2	12.1963
ACCAAAG,MIR-9	2	12.5978
AATGTGA,MIR-23A,MIR-23B	2	16.835
TCTGATA,MIR-361	2	10.1853
CTTTGTA,MIR-524	2	14.7973
TGGTGCT,MIR-29A,MIR-29B,MIR-29C	2	17.9348
AACTGGA,MIR-145	2	21.8382
TCTAGAG,MIR-517	2	11.5246
TTGCCAA,MIR-182	2	12.9924
ACTTTAT,MIR-142-5P	2	11.2373
ATATGCA,MIR-448	2	10.3573
TGCTTTG,MIR-330	2	12.6073
TGCTGCT,MIR-15A,MIR-16,MIR-15B,MIR-195,MIR-424,MIR-497	2	16.6706
AATGGAG,MIR-136	2	9.63136
TTGGAGA,MIR-515-5P,MIR-519E	2	8.85007
CTACCTC,LET-7A,LET-7B,LET-7C,LET-7D,LET-7E,LET-7F,MIR-98,LET-7G,LET-7I	2	8.86845
ACTGTGA,MIR-27A,MIR-27B	2	24.1198
AAGCCAT,MIR-135A,MIR-135B	2	15.4331
GTATTAT,MIR-369-3P	2	14.8187
ACACTGG,MIR-199A,MIR-199B	2	15.6282
TAGCTTT,MIR-9	2	11.1501
CACTGCC,MIR-34A,MIR-34C,MIR-449	1	12.7371
ATAGGAA,MIR-202	1	12.144
CTGAGCC,MIR-24	1	9.30136
GAGCCAG,MIR-149	1	9.09701
CAGTGTT,MIR-141,MIR-200A	1	8.82508
GGCAGTG,MIR-324-3P	1	8.75292
AGCACTT,MIR-93,MIR-302A,MIR-302B,MIR-302C,MIR-302D,MIR-372,MIR-373,MIR-520E,MIR-520A,MIR-526B,MIR-520B,MIR-520C,MIR-520D	1	7.74708
GTGCAAT,MIR-25,MIR-32,MIR-92,MIR-363,MIR-367	1	7.6029
TCATCTC,MIR-143	1	7.34316
ACTGCCT,MIR-34B	1	7.12716
CCTGTGA,MIR-513	1	7.039
AAAGGAT,MIR-501	1	6.9868
CACCAGC,MIR-138	1	6.86853
GGCAGCT,MIR-22	1	6.6609
CTCTAGA,MIR-526C,MIR-518F,MIR-526A	1	6.10128
GCAAAAA,MIR-129	1	5.91821
CTCTATG,MIR-368	1	5.62405
GAGCTGG,MIR-337	1	5.52899
GTTAAAG,MIR-302B	1	5.34541
AAAGACA,MIR-511	1	5.2707
CCTGCTG,MIR-214	1	5.25526
TTGCACT,MIR-130A,MIR-301,MIR-130B	1	5.21582
GTGCCAT,MIR-183	1	4.96185
CATGTAA,MIR-496	1	13.6167
ACTGCAG,MIR-17-3P	1	13.6085
CAGTATT,MIR-200B,MIR-200C,MIR-429	1	12.5126
TGAATGT,MIR-181A,MIR-181B,MIR-181C,MIR-181D	1	12.0999
CTTGTAT,MIR-381	1	12.0963
CACTGTG,MIR-128A,MIR-128B	1	12.0698
TGCACTT,MIR-519C,MIR-519B,MIR-519A	1	11.6754
CATTTCA,MIR-203	1	10.6047
TTTGTAG,MIR-520D	1	10.5613
ACTGAAA,MIR-30A-3P,MIR-30E-3P	1	10.5123
TTTTGAG,MIR-373	1	9.5599
ACACTCC,MIR-122A	1	9.36349
AGTCTTA,MIR-499	1	9.28938
CACTTTG,MIR-520G,MIR-520H	1	9.13338
GCTTGAA,MIR-498	1	9.02802
TGTGTGA,MIR-377	1	8.82508
CTCTGGA,MIR-520A,MIR-525	1	8.78507
ACCATTT,MIR-522	1	8.69752
TACTTGA,MIR-26A,MIR-26B	1	8.67385
ACTGTAG,MIR-139	1	8.55802
GGCACTT,MIR-519E	1	8.50724
GTACAGG,MIR-486	1	8.34745
ATGTACA,MIR-493	1	8.28212
GCATTTG,MIR-105	1	8.09193
ACAACTT,MIR-382	1	7.33854
CTCAAGA,MIR-526B	1	7.15238
CAGCTTT,MIR-320	1	7.03105
GTTTGTT,MIR-495	1	7.00427
ATAAGCT,MIR-21	1	7.00097
GACTGTT,MIR-212,MIR-132	1	6.93821
TTTGCAG,MIR-518A-2	1	6.8978
ATTCTTT,MIR-186	1	6.60765
AAAGGGA,MIR-204,MIR-211	1	6.48249
CTACTGT,MIR-199A	1	6.20466
ATGTAGC,MIR-221,MIR-222	1	6.04065
ACTACCT,MIR-196A,MIR-196B	1	5.86748
CAGCCTC,MIR-485-5P	1	5.86748
CAGGTCC,MIR-492	1	5.75718
ATACTGT,MIR-144	1	5.73837
GGGACCA,MIR-133A,MIR-133B	1	5.68104
TACAATC,MIR-508	1	5.64363
TGTATGA,MIR-485-3P	1	5.60213
GTGACTT,MIR-224	1	5.44682
TAATGTG,MIR-323	1	5.38388
TATTATA,MIR-374	1	5.04834
ATCTTGC,MIR-31	1	5.04058
AGGGCCA,MIR-328	1	4.90628
ACACTAC,MIR-142-3P	1	4.77004
AGCATTA,MIR-155	1	4.64703
GGGATGC,MIR-324-5P	1	4.39816
GTACTGT,MIR-101	1	4.39006
TGCACGA,MIR-517A,MIR-517C	1	4.37406
GAGACTG,MIR-452	1	4.35053
ATTACAT,MIR-380-3P	1	4.08044
AGTTCTC,MIR-146A,MIR-146B	1	3.95807
GTGCCAA,MIR-96	1	8.41735
GGGGCCC,MIR-296	1	7.65009
CGCTGCT,MIR-503	1	6.94858
AAGTCCA,MIR-422B,MIR-422A	1	6.14229
