# Supplementary material for: Meta-Analysis of Differential Connectivity in Gene Co-Expression Networks in Multiple Sclerosis
Source: Int J Mol Sci. 2016 Jun 15;17(6):936. doi: 10.3390/ijms17060936 (PMC4926469; doi:10.3390/ijms17060936)
Supplement: Supplementary file 1 [file ijms-17-00936-s001.zip › ijms-123123-Supplementary Materials/TableS7.xlsx]

## Sheet: Canonical Pathways
Canonical Pathways DE in at least one experiment with a FDR q-value<=0.05
# Number of Experiments	number of experiments in which the gene set results enriched of DE genes
# Score of significance	sum of -log10(pvalue) across all the experiments that find this gene set enriched of DE genes
Pathway Names	Number of Experiments	Score of significance
REACTOME_IMMUNE_SYSTEM	3	365.736
REACTOME_CYTOKINE_SIGNALING_IN_IMMUNE_SYSTEM	3	260.128
REACTOME_INTERFERON_SIGNALING	3	218.513
REACTOME_INTERFERON_ALPHA_BETA_SIGNALING	3	172.99
REACTOME_ADAPTIVE_IMMUNE_SYSTEM	3	120.398
REACTOME_INNATE_IMMUNE_SYSTEM	3	108.577
REACTOME_INTERFERON_GAMMA_SIGNALING	3	89.501
REACTOME_ANTIVIRAL_MECHANISM_BY_IFN_STIMULATED_GENES	3	79.0779
KEGG_B_CELL_RECEPTOR_SIGNALING_PATHWAY	3	73.8762
REACTOME_RIG_I_MDA5_MEDIATED_INDUCTION_OF_IFN_ALPHA_BETA_PATHWAYS	3	71.1771
REACTOME_METABOLISM_OF_LIPIDS_AND_LIPOPROTEINS	3	68.4018
REACTOME_NEGATIVE_REGULATORS_OF_RIG_I_MDA5_SIGNALING	3	61.5097
REACTOME_FATTY_ACID_TRIACYLGLYCEROL_AND_KETONE_BODY_METABOLISM	3	61.4565
PID_BCR_5PATHWAY	3	60.3441
REACTOME_TOLL_RECEPTOR_CASCADES	3	60.0275
KEGG_PATHWAYS_IN_CANCER	3	58.3061
KEGG_CHEMOKINE_SIGNALING_PATHWAY	3	55.4729
REACTOME_CLASS_I_MHC_MEDIATED_ANTIGEN_PROCESSING_PRESENTATION	3	55.3368
REACTOME_DEVELOPMENTAL_BIOLOGY	3	47.6127
REACTOME_ACTIVATED_TLR4_SIGNALLING	3	45.4249
REACTOME_SIGNALLING_BY_NGF	3	44.5411
REACTOME_TRIF_MEDIATED_TLR3_SIGNALING	3	43.6308
PID_P53_DOWNSTREAM_PATHWAY	3	42.9566
REACTOME_PPARA_ACTIVATES_GENE_EXPRESSION	3	42.9426
KEGG_CYTOKINE_CYTOKINE_RECEPTOR_INTERACTION	3	40.9174
KEGG_LYSOSOME	3	37.8761
KEGG_ENDOCYTOSIS	2	51.9428
KEGG_MAPK_SIGNALING_PATHWAY	2	47.4696
REACTOME_SIGNALING_BY_ILS	2	46.6505
PID_IL2_1PATHWAY	2	46.1501
KEGG_RIG_I_LIKE_RECEPTOR_SIGNALING_PATHWAY	2	43.8023
REACTOME_HEMOSTASIS	2	43.518
PID_PDGFRB_PATHWAY	2	43.3231
REACTOME_CELL_CYCLE	2	41.163
KEGG_APOPTOSIS	2	38.4619
SIG_BCR_SIGNALING_PATHWAY	2	37.9315
KEGG_INSULIN_SIGNALING_PATHWAY	2	37.7465
REACTOME_METABOLISM_OF_PROTEINS	2	36.5441
REACTOME_CELL_CYCLE_MITOTIC	2	34.5582
REACTOME_SIGNALING_BY_THE_B_CELL_RECEPTOR_BCR	2	34.1789
KEGG_FOCAL_ADHESION	2	33.4048
PID_MTOR_4PATHWAY	2	32.9333
PID_KIT_PATHWAY	2	32.4666
REACTOME_ANTIGEN_PROCESSING_UBIQUITINATION_PROTEASOME_DEGRADATION	2	31.4085
KEGG_UBIQUITIN_MEDIATED_PROTEOLYSIS	2	31.1533
KEGG_NOD_LIKE_RECEPTOR_SIGNALING_PATHWAY	2	30.971
KEGG_CYTOSOLIC_DNA_SENSING_PATHWAY	2	30.709
KEGG_PROSTATE_CANCER	2	30.1826
KEGG_TOLL_LIKE_RECEPTOR_SIGNALING_PATHWAY	2	29.9261
PID_CMYB_PATHWAY	2	29.6558
REACTOME_TRAF3_DEPENDENT_IRF_ACTIVATION_PATHWAY	2	29.6095
REACTOME_IL1_SIGNALING	2	28.0641
REACTOME_GROWTH_HORMONE_RECEPTOR_SIGNALING	2	27.8453
REACTOME_METABOLISM_OF_RNA	2	25.7328
PID_PRL_SIGNALING_EVENTS_PATHWAY	2	25.5905
KEGG_CELL_CYCLE	2	25.5201
PID_EPO_PATHWAY	2	25.1008
PID_VEGFR1_2_PATHWAY	2	24.446
REACTOME_ANTIGEN_PRESENTATION_FOLDING_ASSEMBLY_AND_PEPTIDE_LOADING_OF_CLASS_I_MHC	2	23.8939
PID_SMAD2_3NUCLEAR_PATHWAY	2	23.0387
REACTOME_GPCR_LIGAND_BINDING	2	22.9188
REACTOME_TRAF6_MEDIATED_INDUCTION_OF_NFKB_AND_MAP_KINASES_UPON_TLR7_8_OR_9_ACTIVATION	2	22.5071
PID_AR_PATHWAY	2	22.4734
REACTOME_NFKB_ACTIVATION_THROUGH_FADD_RIP1_PATHWAY_MEDIATED_BY_CASPASE_8_AND10	2	21.2459
REACTOME_TRAF6_MEDIATED_IRF7_ACTIVATION_IN_TLR7_8_OR_9_SIGNALING	2	19.6027
REACTOME_MYD88_MAL_CASCADE_INITIATED_ON_PLASMA_MEMBRANE	2	19.2747
KEGG_COMPLEMENT_AND_COAGULATION_CASCADES	2	18.5997
REACTOME_NFKB_AND_MAP_KINASES_ACTIVATION_MEDIATED_BY_TLR4_SIGNALING_REPERTOIRE	2	17.9542
REACTOME_TRANSCRIPTIONAL_REGULATION_OF_WHITE_ADIPOCYTE_DIFFERENTIATION	2	17.9542
PID_ERBB1_DOWNSTREAM_PATHWAY	1	25.0136
BIOCARTA_PTDINS_PATHWAY	1	24.2706
PID_MET_PATHWAY	1	23.7331
BIOCARTA_IL2RB_PATHWAY	1	23.2885
REACTOME_HIV_INFECTION	1	23.0159
BIOCARTA_MAPK_PATHWAY	1	22.2511
PID_PI3KCI_PATHWAY	1	22.2238
REACTOME_NGF_SIGNALLING_VIA_TRKA_FROM_THE_PLASMA_MEMBRANE	1	21.6396
SIG_INSULIN_RECEPTOR_PATHWAY_IN_CARDIAC_MYOCYTES	1	21.6346
PID_CDC42_PATHWAY	1	21.5173
KEGG_NEUROTROPHIN_SIGNALING_PATHWAY	1	21.4346
REACTOME_MEIOSIS	1	21.1104
KEGG_JAK_STAT_SIGNALING_PATHWAY	1	20.9389
REACTOME_SIGNALING_BY_SCF_KIT	1	19.819
PID_P73PATHWAY	1	19.6213
KEGG_SYSTEMIC_LUPUS_ERYTHEMATOSUS	1	19.4563
REACTOME_ER_PHAGOSOME_PATHWAY	1	19.132
SIG_IL4RECEPTOR_IN_B_LYPHOCYTES	1	19.1198
REACTOME_TRAF6_MEDIATED_NFKB_ACTIVATION	1	18.9117
REACTOME_DOWNSTREAM_SIGNAL_TRANSDUCTION	1	18.7618
REACTOME_SIGNALING_BY_TGF_BETA_RECEPTOR_COMPLEX	1	18.624
REACTOME_DOWNSTREAM_SIGNALING_EVENTS_OF_B_CELL_RECEPTOR_BCR	1	18.5041
REACTOME_SIGNALING_BY_EGFR_IN_CANCER	1	18.447
REACTOME_SIGNALING_BY_PDGF	1	18.3815
REACTOME_MEIOTIC_RECOMBINATION	1	18.3254
KEGG_ERBB_SIGNALING_PATHWAY	1	18.1583
PID_AURORA_A_PATHWAY	1	17.5748
PID_IFNG_PATHWAY	1	17.3221
ST_B_CELL_ANTIGEN_RECEPTOR	1	17.3221
PID_REG_GR_PATHWAY	1	17.0394
KEGG_CELL_ADHESION_MOLECULES_CAMS	1	16.8968
KEGG_COLORECTAL_CANCER	1	16.6559
KEGG_CHRONIC_MYELOID_LEUKEMIA	1	16.6256
PID_IL1_PATHWAY	1	16.5785
PID_E2F_PATHWAY	1	16.4466
REACTOME_ENDOSOMAL_VACUOLAR_PATHWAY	1	16.4179
KEGG_PENTOSE_PHOSPHATE_PATHWAY	1	16.2712
PID_PI3KCI_AKT_PATHWAY	1	16.2712
REACTOME_ANTIGEN_PROCESSING_CROSS_PRESENTATION	1	16.1537
REACTOME_SIGNALING_BY_RHO_GTPASES	1	16.0885
SIG_PIP3_SIGNALING_IN_CARDIAC_MYOCTES	1	15.6863
KEGG_RIBOSOME	1	15.5471
PID_TXA2PATHWAY	1	15.5303
PID_SHP2_PATHWAY	1	15.3296
KEGG_P53_SIGNALING_PATHWAY	1	15.3251
REACTOME_TRAF6_MEDIATED_IRF7_ACTIVATION	1	15.2808
PID_IL2_STAT5_PATHWAY	1	15.2426
REACTOME_IMMUNOREGULATORY_INTERACTIONS_BETWEEN_A_LYMPHOID_AND_A_NON_LYMPHOID_CELL	1	15.2018
KEGG_PANCREATIC_CANCER	1	15.1473
PID_ECADHERIN_NASCENT_AJ_PATHWAY	1	15.1435
PID_FAK_PATHWAY	1	15.1323
REACTOME_FORMATION_OF_THE_TERNARY_COMPLEX_AND_SUBSEQUENTLY_THE_43S_COMPLEX	1	14.9997
KEGG_WNT_SIGNALING_PATHWAY	1	14.9002
KEGG_REGULATION_OF_ACTIN_CYTOSKELETON	1	14.6365
PID_FCER1_PATHWAY	1	14.5621
REACTOME_RNA_POL_I_PROMOTER_OPENING	1	14.5621
REACTOME_SIGNALING_BY_FGFR_IN_DISEASE	1	14.3741
KEGG_ADHERENS_JUNCTION	1	14.3131
REACTOME_ACTIVATION_OF_NF_KAPPAB_IN_B_CELLS	1	14.2509
REACTOME_MRNA_PROCESSING	1	13.9757
REACTOME_ACTIVATION_OF_THE_MRNA_UPON_BINDING_OF_THE_CAP_BINDING_COMPLEX_AND_EIFS_AND_SUBSEQUENT_BINDING_TO_43S	1	13.7957
REACTOME_RNA_POL_II_TRANSCRIPTION	1	13.7572
REACTOME_MITOTIC_G1_G1_S_PHASES	1	13.3644
KEGG_LONG_TERM_DEPRESSION	1	13.2502
REACTOME_CELL_CYCLE_CHECKPOINTS	1	13.1842
REACTOME_HIV_LIFE_CYCLE	1	13.0783
BIOCARTA_RANKL_PATHWAY	1	12.9783
REACTOME_G1_S_TRANSITION	1	12.9235
REACTOME_TRANSLATION	1	12.518
BIOCARTA_CD40_PATHWAY	1	12.4938
PID_CD40_PATHWAY	1	12.4597
KEGG_ANTIGEN_PROCESSING_AND_PRESENTATION	1	12.3662
REACTOME_HOST_INTERACTIONS_OF_HIV_FACTORS	1	12.3546
REACTOME_METABOLISM_OF_MRNA	1	12.3476
BIOCARTA_NFKB_PATHWAY	1	12.2637
PID_NFKAPPAB_CANONICAL_PATHWAY	1	12.2637
REACTOME_LATE_PHASE_OF_HIV_LIFE_CYCLE	1	12.2202
PID_CD8_TCR_PATHWAY	1	12.1649
REACTOME_3_UTR_MEDIATED_TRANSLATIONAL_REGULATION	1	11.9974
REACTOME_NONSENSE_MEDIATED_DECAY_ENHANCED_BY_THE_EXON_JUNCTION_COMPLEX	1	11.9974
REACTOME_SRP_DEPENDENT_COTRANSLATIONAL_PROTEIN_TARGETING_TO_MEMBRANE	1	11.814
REACTOME_NUCLEOTIDE_BINDING_DOMAIN_LEUCINE_RICH_REPEAT_CONTAINING_RECEPTOR_NLR_SIGNALING_PATHWAYS	1	11.6968
REACTOME_POST_TRANSLATIONAL_PROTEIN_MODIFICATION	1	11.6649
REACTOME_CLASS_A1_RHODOPSIN_LIKE_RECEPTORS	1	11.4086
PID_HES_HEY_PATHWAY	1	11.4086
REACTOME_DNA_REPLICATION	1	11.3645
BIOCARTA_HIVNEF_PATHWAY	1	11.3223
KEGG_SMALL_CELL_LUNG_CANCER	1	11.2898
BIOCARTA_TNFR2_PATHWAY	1	11.2661
REACTOME_RIP_MEDIATED_NFKB_ACTIVATION_VIA_DAI	1	11.2661
KEGG_CALCIUM_SIGNALING_PATHWAY	1	11.1345
BIOCARTA_GSK3_PATHWAY	1	11.0877
BIOCARTA_TOLL_PATHWAY	1	11.0429
REACTOME_DEADENYLATION_DEPENDENT_MRNA_DECAY	1	11.0243
REACTOME_G_ALPHA_I_SIGNALLING_EVENTS	1	10.8977
PID_CASPASE_PATHWAY	1	10.8658
KEGG_ALLOGRAFT_REJECTION	1	10.8298
REACTOME_INFLUENZA_VIRAL_RNA_TRANSCRIPTION_AND_REPLICATION	1	10.7854
KEGG_HUNTINGTONS_DISEASE	1	10.6128
ST_TUMOR_NECROSIS_FACTOR_PATHWAY	1	10.5768
PID_GMCSF_PATHWAY	1	10.5729
PID_IL12_2PATHWAY	1	10.569
REACTOME_INFLUENZA_LIFE_CYCLE	1	10.4726
REACTOME_AUTODEGRADATION_OF_CDH1_BY_CDH1_APC_C	1	10.4277
REACTOME_APOPTOSIS	1	10.4244
REACTOME_MITOTIC_M_M_G1_PHASES	1	10.307
REACTOME_CYCLIN_E_ASSOCIATED_EVENTS_DURING_G1_S_TRANSITION_	1	10.2892
REACTOME_CHEMOKINE_RECEPTORS_BIND_CHEMOKINES	1	10.2516
REACTOME_PEPTIDE_CHAIN_ELONGATION	1	10.1167
REACTOME_PEPTIDE_LIGAND_BINDING_RECEPTORS	1	9.74307
REACTOME_INFLAMMASOMES	1	8.92516
REACTOME_MAP_KINASE_ACTIVATION_IN_TLR_CASCADE	1	8.8319
REACTOME_CIRCADIAN_CLOCK	1	8.5023
KEGG_PRIMARY_IMMUNODEFICIENCY	1	8.38179
PID_CXCR4_PATHWAY	1	8.30208
BIOCARTA_AT1R_PATHWAY	1	8.24336
REACTOME_ERK_MAPK_TARGETS	1	8.05346
BIOCARTA_CHEMICAL_PATHWAY	1	7.86748
KEGG_NATURAL_KILLER_CELL_MEDIATED_CYTOTOXICITY	1	7.8468
BIOCARTA_SKP2E2F_PATHWAY	1	7.69521
ST_INTERFERON_GAMMA_PATHWAY	1	7.69521
BIOCARTA_CASPASE_PATHWAY	1	7.68864
PID_ENDOTHELIN_PATHWAY	1	7.55211
PID_MYC_REPRESS_PATHWAY	1	7.55211
REACTOME_SIGNALING_BY_GPCR	1	7.53699
REACTOME_NUCLEAR_EVENTS_KINASE_AND_TRANSCRIPTION_FACTOR_ACTIVATION	1	7.5184
REACTOME_YAP1_AND_WWTR1_TAZ_STIMULATED_GENE_EXPRESSION	1	7.5184
SA_B_CELL_RECEPTOR_COMPLEXES	1	7.5184
PID_RB_1PATHWAY	1	7.38418
BIOCARTA_MCALPAIN_PATHWAY	1	7.35717
REACTOME_GPCR_DOWNSTREAM_SIGNALING	1	7.24463
BIOCARTA_RACCYCD_PATHWAY	1	7.20347
BIOCARTA_BIOPEPTIDES_PATHWAY	1	7.18615
BIOCARTA_EDG1_PATHWAY	1	7.0551
REACTOME_MYOGENESIS	1	6.91377
BIOCARTA_P27_PATHWAY	1	6.85897

## Sheet: GeneOntology Terms
GeneOntology Terms DE in at least one experiment with a FDR q-value<=0.05
# Number of Experiments	number of experiments in which the gene set results enriched of DE genes
# Score of significance	sum of -log10(pvalue) across all the experiments that find this gene set enriched of DE genes
Pathway Names	Number of Experiments	Score of significance
CYTOPLASM	3	311.498
SIGNAL_TRANSDUCTION	3	270.147
BIOPOLYMER_METABOLIC_PROCESS	3	257.92
NUCLEUS	3	226.75
MEMBRANE	3	209.871
NUCLEOBASENUCLEOSIDENUCLEOTIDE_AND_NUCLEIC_ACID_METABOLIC_PROCESS	3	193.862
PROTEIN_METABOLIC_PROCESS	3	183.029
POSITIVE_REGULATION_OF_BIOLOGICAL_PROCESS	3	171.612
CELLULAR_MACROMOLECULE_METABOLIC_PROCESS	3	166.97
POSITIVE_REGULATION_OF_CELLULAR_PROCESS	3	166.915
INTRACELLULAR_SIGNALING_CASCADE	3	165.042
CELLULAR_PROTEIN_METABOLIC_PROCESS	3	164.278
CYTOPLASMIC_PART	3	162.247
MEMBRANE_PART	3	162.018
RNA_METABOLIC_PROCESS	3	140.062
ORGANELLE_PART	3	139.221
INTRACELLULAR_ORGANELLE_PART	3	138.751
REGULATION_OF_METABOLIC_PROCESS	3	136.854
REGULATION_OF_CELLULAR_METABOLIC_PROCESS	3	135.219
NEGATIVE_REGULATION_OF_BIOLOGICAL_PROCESS	3	134.213
PLASMA_MEMBRANE	3	132.336
INTRINSIC_TO_MEMBRANE	3	131.547
NEGATIVE_REGULATION_OF_CELLULAR_PROCESS	3	131.357
BIOPOLYMER_MODIFICATION	3	130.805
TRANSCRIPTION	3	127.213
INTEGRAL_TO_MEMBRANE	3	126.32
PROTEIN_MODIFICATION_PROCESS	3	121.72
REGULATION_OF_GENE_EXPRESSION	3	111.395
REGULATION_OF_NUCLEOBASENUCLEOSIDENUCLEOTIDE_AND_NUCLEIC_ACID_METABOLIC_PROCESS	3	108.86
TRANSCRIPTION_DNA_DEPENDENT	3	106.698
CELL_DEVELOPMENT	3	106.421
RNA_BIOSYNTHETIC_PROCESS	3	106.283
RESPONSE_TO_STRESS	3	105.025
MACROMOLECULAR_COMPLEX	3	103.58
PROTEIN_KINASE_CASCADE	3	101.64
APOPTOSIS_GO	3	100.385
PROGRAMMED_CELL_DEATH	3	100.128
REGULATION_OF_TRANSCRIPTION	3	96.2774
PLASMA_MEMBRANE_PART	3	93.8088
NUCLEAR_PART	3	92.6686
TRANSCRIPTION_FROM_RNA_POLYMERASE_II_PROMOTER	3	92.298
DEFENSE_RESPONSE	3	89.6335
REGULATION_OF_DEVELOPMENTAL_PROCESS	3	89.2081
REGULATION_OF_APOPTOSIS	3	88.9529
REGULATION_OF_PROGRAMMED_CELL_DEATH	3	88.6797
PROTEIN_COMPLEX	3	88.5434
REGULATION_OF_RNA_METABOLIC_PROCESS	3	84.8336
CELL_PROLIFERATION_GO_0008283	3	82.9645
REGULATION_OF_TRANSCRIPTIONDNA_DEPENDENT	3	81.3043
INTRINSIC_TO_PLASMA_MEMBRANE	3	80.7636
DNA_BINDING	3	79.4254
INTEGRAL_TO_PLASMA_MEMBRANE	3	76.3361
I_KAPPAB_KINASE_NF_KAPPAB_CASCADE	3	76.2424
REGULATION_OF_I_KAPPAB_KINASE_NF_KAPPAB_CASCADE	3	74.6518
CELL_CYCLE_GO_0007049	3	72.158
CELL_SURFACE_RECEPTOR_LINKED_SIGNAL_TRANSDUCTION_GO_0007166	3	67.3377
POSITIVE_REGULATION_OF_I_KAPPAB_KINASE_NF_KAPPAB_CASCADE	3	66.9093
RECEPTOR_ACTIVITY	3	64.6969
REGULATION_OF_BIOLOGICAL_QUALITY	3	63.0622
NEGATIVE_REGULATION_OF_CELLULAR_METABOLIC_PROCESS	3	62.3595
NEGATIVE_REGULATION_OF_METABOLIC_PROCESS	3	61.5919
POST_TRANSLATIONAL_PROTEIN_MODIFICATION	2	97.453
ESTABLISHMENT_OF_LOCALIZATION	2	77.0291
PHOSPHORYLATION	2	74.8354
PROTEIN_AMINO_ACID_PHOSPHORYLATION	2	73.8468
TRANSFERASE_ACTIVITY_TRANSFERRING_PHOSPHORUS_CONTAINING_GROUPS	2	72.0893
TRANSPORT	2	71.9062
IMMUNE_SYSTEM_PROCESS	2	71.6219
KINASE_ACTIVITY	2	71.2821
PROTEIN_KINASE_ACTIVITY	2	70.4151
PHOSPHOTRANSFERASE_ACTIVITY_ALCOHOL_GROUP_AS_ACCEPTOR	2	68.2016
REGULATION_OF_SIGNAL_TRANSDUCTION	2	67.7097
CELLULAR_LOCALIZATION	2	65.14
ESTABLISHMENT_OF_CELLULAR_LOCALIZATION	2	64.2983
IMMUNE_RESPONSE	2	62.5428
INTRACELLULAR_TRANSPORT	2	59.8205
MEMBRANE_ENCLOSED_LUMEN	2	54.205
ORGANELLE_LUMEN	2	54.205
POSITIVE_REGULATION_OF_SIGNAL_TRANSDUCTION	2	50.6546
MACROMOLECULAR_COMPLEX_ASSEMBLY	2	48.2669
REGULATION_OF_TRANSCRIPTION_FROM_RNA_POLYMERASE_II_PROMOTER	2	47.868
CELL_FRACTION	2	47.6971
PYROPHOSPHATASE_ACTIVITY	2	46.4402
HYDROLASE_ACTIVITY_ACTING_ON_ACID_ANHYDRIDES	2	46.0072
RECEPTOR_BINDING	2	45.0156
REGULATION_OF_CELL_CYCLE	2	44.6383
RESPONSE_TO_EXTERNAL_STIMULUS	2	41.2691
RESPONSE_TO_CHEMICAL_STIMULUS	2	41.1271
REGULATION_OF_CATALYTIC_ACTIVITY	2	39.0791
REGULATION_OF_MOLECULAR_FUNCTION	2	37.9451
TRANSCRIPTION_FACTOR_ACTIVITY	2	35.4173
CELLULAR_COMPONENT_ASSEMBLY	1	35.1718
PROTEIN_SERINE_THREONINE_KINASE_ACTIVITY	1	33.5418
INTRACELLULAR_NON_MEMBRANE_BOUND_ORGANELLE	1	30.7277
NON_MEMBRANE_BOUND_ORGANELLE	1	30.7277
MEMBRANE_ORGANIZATION_AND_BIOGENESIS	1	29.6484
NUCLEOTIDE_BINDING	1	29.1227
PURINE_RIBONUCLEOTIDE_BINDING	1	28.1672
TRANSCRIPTION_FACTOR_BINDING	1	27.827
RNA_BINDING	1	27.4913
PURINE_NUCLEOTIDE_BINDING	1	27.3842
PROTEIN_LOCALIZATION	1	27.0051
PROTEIN_COMPLEX_ASSEMBLY	1	26.4648
NUCLEAR_LUMEN	1	26.1678
BIOSYNTHETIC_PROCESS	1	26.1563
REGULATION_OF_PROTEIN_METABOLIC_PROCESS	1	25.6108
REGULATION_OF_CELLULAR_PROTEIN_METABOLIC_PROCESS	1	25.3734
RESPONSE_TO_BIOTIC_STIMULUS	1	25.2608
CELL_CYCLE_CHECKPOINT_GO_0000075	1	25.1545
ORGANELLE_ORGANIZATION_AND_BIOGENESIS	1	24.6761
MACROMOLECULE_LOCALIZATION	1	24.5264
MULTICELLULAR_ORGANISMAL_DEVELOPMENT	1	24.3241
NUCLEOSIDE_TRIPHOSPHATASE_ACTIVITY	1	24.0531
TRANSCRIPTION_COFACTOR_ACTIVITY	1	23.84
ENZYME_REGULATOR_ACTIVITY	1	23.413
RECEPTOR_SIGNALING_PROTEIN_ACTIVITY	1	23.2937
ESTABLISHMENT_OF_PROTEIN_LOCALIZATION	1	23.2833
POSITIVE_REGULATION_OF_NUCLEOBASENUCLEOSIDENUCLEOTIDE_AND_NUCLEIC_ACID_METABOLIC_PROCESS	1	22.8188
POSITIVE_REGULATION_OF_CELLULAR_METABOLIC_PROCESS	1	22.0627
ENDOPLASMIC_RETICULUM	1	21.7817
RESPONSE_TO_VIRUS	1	21.7449
ENDOSOME_TRANSPORT	1	21.0504
NEGATIVE_REGULATION_OF_DEVELOPMENTAL_PROCESS	1	20.9452
IDENTICAL_PROTEIN_BINDING	1	20.9156
INFLAMMATORY_RESPONSE	1	19.6517
REGULATION_OF_CELL_PROLIFERATION	1	18.6704
RESPONSE_TO_OTHER_ORGANISM	1	18.503
POSITIVE_REGULATION_OF_DEVELOPMENTAL_PROCESS	1	17.7529
REGULATION_OF_HYDROLASE_ACTIVITY	1	16.6785
STRUCTURAL_CONSTITUENT_OF_RIBOSOME	1	16.5443
POSITIVE_REGULATION_OF_HYDROLASE_ACTIVITY	1	15.3161
RNA_POLYMERASE_II_TRANSCRIPTION_FACTOR_ACTIVITY	1	15.0195
NEGATIVE_REGULATION_OF_NUCLEOBASENUCLEOSIDENUCLEOTIDE_AND_NUCLEIC_ACID_METABOLIC_PROCESS	1	14.7857
NEGATIVE_REGULATION_OF_TRANSCRIPTION	1	14.6008
MULTI_ORGANISM_PROCESS	1	14.4675
RESPONSE_TO_WOUNDING	1	14.4656
DEFENSE_RESPONSE_TO_VIRUS	1	14.0899
CELLULAR_CATION_HOMEOSTASIS	1	13.6416
ION_HOMEOSTASIS	1	13.5765
CHEMICAL_HOMEOSTASIS	1	13.4034
HOMEOSTATIC_PROCESS	1	13.3837
CATION_HOMEOSTASIS	1	13.3644
ORGANELLE_MEMBRANE	1	13.0688
LOCOMOTORY_BEHAVIOR	1	12.6586
ENVELOPE	1	12.4418
ORGANELLE_ENVELOPE	1	12.4418
TRANSFERASE_ACTIVITY_TRANSFERRING_ACYL_GROUPS	1	12.2916
CELLULAR_HOMEOSTASIS	1	12.2041

## Sheet: Transcription Factor Targets
Transcription Factor Targets DE in at least one experiment with a FDR q-value<=0.05
# Number of Experiments	number of experiments in which the gene set results enriched of DE genes
# Score of significance	sum of -log10(pvalue) across all the experiments that find this gene set enriched of DE genes
Pathway Names	Number of Experiments	Score of significance
GGGCGGR_V$SP1_Q6	3	386.13
TGGAAA_V$NFAT_Q4_01	3	202.779
CAGGTG_V$E12_Q6	3	201.715
TTGTTT_V$FOXO4_01	3	196.616
GGGAGGRR_V$MAZ_Q6	3	191.291
AACTTT_UNKNOWN	3	185.62
V$IRF_Q6	3	183.618
V$ISRE_01	3	176.641
RYTTCCTG_V$ETS2_B	3	175.654
CTTTGT_V$LEF1_Q2	3	173.81
STTTCRNTTT_V$IRF_Q6	3	149.911
V$ICSBP_Q6	3	144.271
V$IRF7_01	3	139.167
SCGGAAGY_V$ELK1_02	3	126.288
CACGTG_V$MYC_Q2	3	124.182
CTTTGA_V$LEF1_Q2	3	120.211
TGANTCA_V$AP1_C	3	119.436
RTAAACA_V$FREAC2_01	3	107.748
GATTGGY_V$NFY_Q6_01	3	98.4592
CAGCTG_V$AP4_Q5	3	97.0857
TGACAGNY_V$MEIS1_01	3	96.274
GGGTGGRR_V$PAX4_03	3	93.5118
GTGACGY_V$E4F1_Q6	3	90.8527
GGGYGTGNY_UNKNOWN	3	89.5285
RCGCANGCGY_V$NRF1_Q6	3	83.511
TTANTCA_UNKNOWN	3	80.8597
V$IRF1_01	3	80.0987
MGGAAGTG_V$GABP_B	3	79.4307
YTATTTTNR_V$MEF2_02	3	78.8002
TTCYNRGAA_V$STAT5B_01	3	71.9427
GCANCTGNY_V$MYOD_Q6	3	71.4737
CTTTAAR_UNKNOWN	3	70.7571
TCANNTGAY_V$SREBP1_01	3	68.7866
CTGCAGY_UNKNOWN	3	66.8401
V$NFKB_Q6_01	3	65.748
V$IRF2_01	3	65.5651
V$PEA3_Q6	3	65.2889
GGATTA_V$PITX2_Q2	3	64.4923
RNGTGGGC_UNKNOWN	3	56.786
WGTTNNNNNAAA_UNKNOWN	3	55.656
TGCCAAR_V$NF1_Q6	3	54.0067
ACTAYRNNNCCCR_UNKNOWN	3	53.9157
TGCGCANK_UNKNOWN	3	52.5942
CATTGTYY_V$SOX9_B1	3	51.6755
V$STAT_01	3	50.9335
TATAAA_V$TATA_01	2	70.6828
TGACCTY_V$ERR1_Q2	2	65.2224
V$AP2_Q6_01	2	47.5886
YCATTAA_UNKNOWN	2	47.0313
V$STAT6_02	2	46.7909
V$NGFIC_01	2	45.9195
V$BACH1_01	2	44.9566
V$NFKB_Q6	2	42.9041
V$MEIS1_01	2	42.7926
V$NFKB_C	2	41.9388
V$NFKAPPAB_01	2	41.647
V$AP2GAMMA_01	2	41.61
V$ARNT_02	2	40.4346
V$NFE2_01	2	40.361
V$MYCMAX_02	2	39.7989
RGAGGAARY_V$PU1_Q6	2	38.7783
V$CREB_Q2	2	38.0736
V$NRF2_01	2	37.134
V$HIF1_Q5	2	36.4872
V$E4F1_Q6	2	34.2828
TGTTTGY_V$HNF3_Q6	2	34.2146
V$STAT5B_01	2	33.1977
V$RFX1_02	2	32.9137
V$NFKAPPAB65_01	2	31.6793
V$COREBINDINGFACTOR_Q6	2	30.7847
V$OCT1_B	2	30.2817
V$HMGIY_Q6	2	30.1277
GCCATNTTG_V$YY1_Q6	2	30.0505
V$EGR2_01	2	29.9073
V$STAT5A_01	2	29.6344
V$MAF_Q6	2	28.856
V$SREBP1_01	2	28.6096
GGGNNTTTCC_V$NFKB_Q6_01	2	28.2305
V$PU1_Q6	2	26.3238
V$CREL_01	2	26.3069
TAATTA_V$CHX10_01	1	34.014
CAGGTA_V$AREB6_01	1	31.7056
V$FOXO1_02	1	30.4783
V$FOXO4_02	1	28.6499
V$PAX4_01	1	27.9834
V$STAT4_01	1	25.8426
V$ZF5_01	1	24.1938
TTTNNANAGCYR_UNKNOWN	1	24.0988
V$P53_02	1	24.0365
V$STAT5A_04	1	23.8221
V$BACH2_01	1	23.8155
V$AP2_Q6	1	23.7474
WTGAAAT_UNKNOWN	1	23.3712
V$CEBPB_01	1	23.2219
V$AP1_Q6_01	1	23.0259
V$STAT5A_03	1	22.9215
TGAYRTCA_V$ATF3_Q6	1	22.5312
V$CEBPDELTA_Q6	1	22.4436
V$GCM_Q2	1	22.2374
SMTTTTGT_UNKNOWN	1	22.2105
V$IRF1_Q6	1	22.1339
V$USF_C	1	21.6003
V$MYB_Q5_01	1	21.2784
V$CREB_Q4	1	21.1869
V$ER_Q6_01	1	21.0943
V$YY1_02	1	20.8591
V$AP2ALPHA_01	1	20.8466
V$USF_02	1	20.8209
V$STAT_Q6	1	20.4922
TGCTGAY_UNKNOWN	1	20.2915
CGTSACG_V$PAX3_B	1	20.2225
WGGAATGY_V$TEF1_Q6	1	20.2164
KRCTCNNNNMANAGC_UNKNOWN	1	20.1809
V$CEBP_Q3	1	19.8991
V$MYCMAX_B	1	19.7755
V$NF1_Q6_01	1	19.7755
V$AP1_Q4	1	19.6213
V$MYCMAX_01	1	19.5324
V$E2F_Q6_01	1	19.4849
V$SP1_Q6	1	19.4423
AAAYRNCTG_UNKNOWN	1	19.3909
V$SP1_Q6_01	1	19.3123
V$GABP_B	1	19.2834
V$ELF1_Q6	1	19.2192
V$RSRFC4_01	1	19.1279
V$YY1_Q6	1	19.1279
V$CACCCBINDINGFACTOR_Q6	1	18.5062
TGACATY_UNKNOWN	1	17.8218
V$GATA1_03	1	17.7275
V$NFMUE1_Q6	1	17.7275
V$SP3_Q3	1	17.7275
V$GATA1_05	1	17.2925
V$AREB6_04	1	17.1852
V$MAZR_01	1	17.137
V$AREB6_03	1	16.644
V$STAT1_03	1	16.1221
V$CMYB_01	1	16.0411
V$AP1_01	1	15.9358
V$AP2_Q3	1	15.8791
V$NRF1_Q6	1	15.8033
V$FOXJ2_02	1	15.6798
AAGWWRNYGGC_UNKNOWN	1	15.3905
V$PAX_Q6	1	15.1435
V$E2F1_Q3	1	15.1248
V$IK1_01	1	15.1211
GCGNNANTTCC_UNKNOWN	1	14.9062
RGAANNTTC_V$HSF1_01	1	14.8682
V$SPZ1_01	1	14.8372
V$IK2_01	1	14.695
MYAATNNNNNNNGGC_UNKNOWN	1	13.1842
V$HSF1_01	1	13.1789
V$USF_Q6	1	12.1053
V$AML_Q6	1	11.7678
V$TITF1_Q3	1	11.6261
YNGTTNNNATT_UNKNOWN	1	11.6083
V$YY1_01	1	11.2818
V$ELK1_02	1	11.1908
V$CREB_Q3	1	11.0001
V$PITX2_Q2	1	10.8606
V$LEF1_Q2	1	10.8
V$NCX_01	1	10.6714
GTTRYCATRR_UNKNOWN	1	10.6128
RACCACAR_V$AML_Q6	1	10.5887
V$GFI1_01	1	10.5459
V$AML1_01	1	10.5013
V$AML1_Q6	1	10.5013
V$STAT6_01	1	10.4586
V$TCF1P_Q6	1	10.3719
TGANNYRGCA_V$TCF11MAFG_01	1	10.2516
V$NKX25_01	1	10.2237
RRAGTTGT_UNKNOWN	1	9.65507
V$E4BP4_01	1	9.5074
V$TATA_01	1	9.48609
V$CETS1P54_01	1	9.36233
V$E2F1_Q6	1	9.10598

## Sheet: MicroRNA Targets
MicroRNA Targets DE in at least one experiment with a FDR q-value<=0.05
# Number of Experiments	number of experiments in which the gene set results enriched of DE genes
# Score of significance	sum of -log10(pvalue) across all the experiments that find this gene set enriched of DE genes
Pathway Names	Number of Experiments	Score of significance
GTGCCTT,MIR-506	3	146.902
TGCTGCT,MIR-15A,MIR-16,MIR-15B,MIR-195,MIR-424,MIR-497	3	106.624
TTTGCAC,MIR-19A,MIR-19B	3	104.686
TGCCTTA,MIR-124A	3	104.452
TTGCACT,MIR-130A,MIR-301,MIR-130B	3	101.746
TGCACTG,MIR-148A,MIR-152,MIR-148B	3	96.6161
TGTTTAC,MIR-30A-5P,MIR-30C,MIR-30D,MIR-30B,MIR-30E-5P	3	88.5852
TGGTGCT,MIR-29A,MIR-29B,MIR-29C	3	87.2213
TGAATGT,MIR-181A,MIR-181B,MIR-181C,MIR-181D	3	83.9352
AATGTGA,MIR-23A,MIR-23B	3	79.8492
AAGCCAT,MIR-135A,MIR-135B	3	79.3121
ACTGTGA,MIR-27A,MIR-27B	3	77.7598
ACTTTAT,MIR-142-5P	3	76.1561
ACCAAAG,MIR-9	3	75.2757
CAGTGTT,MIR-141,MIR-200A	3	71.3808
TACTTGA,MIR-26A,MIR-26B	3	68.836
CTTTGTA,MIR-524	3	68.2771
TGCACTT,MIR-519C,MIR-519B,MIR-519A	3	66.965
CAGTATT,MIR-200B,MIR-200C,MIR-429	3	65.8503
CATTTCA,MIR-203	3	61.3702
AAGCACA,MIR-218	3	60.8731
ATGAAGG,MIR-205	3	60.4764
GTGCAAT,MIR-25,MIR-32,MIR-92,MIR-363,MIR-367	3	60.0942
AAGCACT,MIR-520F	3	59.6356
AACTGGA,MIR-145	3	58.0489
ATATGCA,MIR-448	3	58.0373
CACTGTG,MIR-128A,MIR-128B	3	57.9001
GTACTGT,MIR-101	3	57.2763
CTACCTC,LET-7A,LET-7B,LET-7C,LET-7D,LET-7E,LET-7F,MIR-98,LET-7G,LET-7I	3	57.2315
AAAGGGA,MIR-204,MIR-211	3	57.1512
TTTTGAG,MIR-373	3	56.3399
GTGCCAA,MIR-96	3	54.1265
ACATTCC,MIR-1,MIR-206	3	52.2791
ATGCTGC,MIR-103,MIR-107	3	51.0176
ATGTACA,MIR-493	3	50.127
TGCTTTG,MIR-330	3	48.0207
ATGTTAA,MIR-302C	3	47.3193
TTTGTAG,MIR-520D	3	46.2124
TAGCTTT,MIR-9	3	45.5863
TTTGCAG,MIR-518A-2	3	44.7435
CTTGTAT,MIR-381	3	44.3373
GACAATC,MIR-219	3	44.1487
CTTTGCA,MIR-527	3	43.6123
ACACTAC,MIR-142-3P	3	41.9927
AACTGAC,MIR-223	3	41.0426
GCAAAAA,MIR-129	3	39.5739
ACTGCAG,MIR-17-3P	3	39.5064
ATTCTTT,MIR-186	3	37.7094
ATACTGT,MIR-144	3	36.5263
CCTGCTG,MIR-214	3	36.0032
CAGCTTT,MIR-320	3	35.7891
TGTATGA,MIR-485-3P	3	35.2843
TAATAAT,MIR-126	3	34.843
ATAGGAA,MIR-202	3	34.8296
GTGCAAA,MIR-507	3	34.7523
ATGCAGT,MIR-217	3	34.3595
TAATGTG,MIR-323	3	33.5342
AAGCAAT,MIR-137	3	32.6971
TCCAGAT,MIR-516-5P	3	31.3281
ACACTGG,MIR-199A,MIR-199B	3	31.2491
TTGGAGA,MIR-515-5P,MIR-519E	3	28.8874
CTGTTAC,MIR-194	3	28.5715
GCACTTT,MIR-17-5P,MIR-20A,MIR-106A,MIR-106B,MIR-20B,MIR-519D	2	93.9675
AGCACTT,MIR-93,MIR-302A,MIR-302B,MIR-302C,MIR-302D,MIR-372,MIR-373,MIR-520E,MIR-520A,MIR-526B,MIR-520B,MIR-520C,MIR-520D	2	46.0126
TTGCCAA,MIR-182	2	44.8369
GGGACCA,MIR-133A,MIR-133B	2	38.2278
CACTTTG,MIR-520G,MIR-520H	2	38.2025
CTATGCA,MIR-153	2	36.9141
TCATCTC,MIR-143	2	34.4834
TATTATA,MIR-374	2	33.1191
CACTGCC,MIR-34A,MIR-34C,MIR-449	2	30.8376
CTACTGT,MIR-199A	2	29.602
GTTAAAG,MIR-302B	2	28.6001
ATGTCAC,MIR-489	2	28.0435
ATGTTTC,MIR-494	2	26.3707
GCTTGAA,MIR-498	2	25.9965
GTTTGTT,MIR-495	2	25.805
CTCAGGG,MIR-125B,MIR-125A	2	25.7176
GCATTTG,MIR-105	2	25.3597
AGGAAGC,MIR-516-3P	2	25.1146
ATGCTGG,MIR-338	2	25.0703
AAAGACA,MIR-511	2	24.9563
TTGGGAG,MIR-150	2	22.7651
ATACCTC,MIR-202	2	22.6301
GTGACTT,MIR-224	2	22.5276
CACCAGC,MIR-138	2	22.2267
GAGACTG,MIR-452	2	21.8359
CATGTAA,MIR-496	2	21.5502
ACTGCCT,MIR-34B	2	21.5323
GTGCCAT,MIR-183	2	20.2346
CCCAGAG,MIR-326	2	20.0868
GAGCCAG,MIR-149	2	19.9965
GTCTTCC,MIR-7	2	19.7482
AAGGGAT,MIR-188	2	17.524
CAGCAGG,MIR-370	2	15.9767
GTATTAT,MIR-369-3P	2	15.3424
ACTGTAG,MIR-139	2	14.4974
AGTCAGC,MIR-345	2	13.3383
GGCAGCT,MIR-22	1	20.2533
ACTGAAA,MIR-30A-3P,MIR-30E-3P	1	18.9671
AGCATTA,MIR-155	1	18.5183
GGCACTT,MIR-519E	1	18.1896
AAACCAC,MIR-140	1	18.1507
GCACCTT,MIR-18A,MIR-18B	1	17.3023
ATAAGCT,MIR-21	1	15.6994
CAATGCA,MIR-33	1	15.4503
TGTGTGA,MIR-377	1	14.6252
GAGCTGG,MIR-337	1	14.0965
GACTGTT,MIR-212,MIR-132	1	13.9043
GAGCCTG,MIR-484	1	13.3331
AGGTGCA,MIR-500	1	12.7577
ATAACCT,MIR-154	1	12.5656
AGGCACT,MIR-515-3P	1	12.3662
GTGTTGA,MIR-505	1	12.0508
GGGCATT,MIR-365	1	11.7187
CTCTGGA,MIR-520A,MIR-525	1	11.4086
ACTACCT,MIR-196A,MIR-196B	1	11.1483
GTATGAT,MIR-154,MIR-487	1	11.0001
AGTCTTA,MIR-499	1	10.5887
TGAGATT,MIR-216	1	10.3312
CTGAGCC,MIR-24	1	9.93808
ACAACCT,MIR-453	1	9.88368
GGCAGTG,MIR-324-3P	1	9.82283
TCCAGAG,MIR-518C	1	9.54721
ATCATGA,MIR-433	1	9.16155
AAAGGAT,MIR-501	1	8.4684
GGTGAAG,MIR-412	1	7.72647
TAGGTCA,MIR-192,MIR-215	1	6.98464
GTAGGCA,MIR-189	1	6.77673
ATTACAT,MIR-380-3P	1	6.63012
CAGTCAC,MIR-134	1	6.52249
CCCACAT,MIR-299-3P	1	6.35387
GTGTCAA,MIR-514	1	5.81248
GGCCAGT,MIR-193A,MIR-193B	1	5.75718
TATCTGG,MIR-488	1	5.74148
AAGTCCA,MIR-422B,MIR-422A	1	5.1603
AGGGCAG,MIR-18A	1	5.02372
GGTGTGT,MIR-329	1	4.60617
ACCATTT,MIR-522	1	4.18646
GTTATAT,MIR-410	1	4.06285
