# Supplementary material for: Meta-Analysis of Differential Connectivity in Gene Co-Expression Networks in Multiple Sclerosis
Source: Int J Mol Sci. 2016 Jun 15;17(6):936. doi: 10.3390/ijms17060936 (PMC4926469; doi:10.3390/ijms17060936)
Supplement: Supplementary file 1 [file ijms-17-00936-s001.zip › ijms-123123-Supplementary Materials/TableS8.xlsx]

## Sheet: Canonical Pathways
Canonical Pathways DC in at least one experiment with a FDR q-value<=0.05
# Number of Experiments	number of experiments in which the gene set results enriched of DE genes
# Score of significance	sum of -log10(pvalue) across all the experiments that find this gene set enriched of DC genes
Pathway Names	Number of Experiments	Score of significance
REACTOME_IMMUNE_SYSTEM	3	119.897
REACTOME_INTERFERON_SIGNALING	3	117.339
REACTOME_CYTOKINE_SIGNALING_IN_IMMUNE_SYSTEM	3	108.92
REACTOME_INTERFERON_ALPHA_BETA_SIGNALING	3	94.1562
REACTOME_INTERFERON_GAMMA_SIGNALING	3	55.9736
REACTOME_RIG_I_MDA5_MEDIATED_INDUCTION_OF_IFN_ALPHA_BETA_PATHWAYS	3	36.7176
REACTOME_INNATE_IMMUNE_SYSTEM	2	37.9217
KEGG_CYTOSOLIC_DNA_SENSING_PATHWAY	2	28.1483
REACTOME_ANTIVIRAL_MECHANISM_BY_IFN_STIMULATED_GENES	2	27.597
KEGG_RIG_I_LIKE_RECEPTOR_SIGNALING_PATHWAY	2	23.4731
REACTOME_METABOLISM_OF_LIPIDS_AND_LIPOPROTEINS	2	21.2397
REACTOME_NEGATIVE_REGULATORS_OF_RIG_I_MDA5_SIGNALING	2	18.1829
REACTOME_METABOLISM_OF_PROTEINS	2	17.1318
KEGG_COMPLEMENT_AND_COAGULATION_CASCADES	2	16.1349
KEGG_PATHWAYS_IN_CANCER	2	12.918
REACTOME_ADAPTIVE_IMMUNE_SYSTEM	1	17.5369
NABA_MATRISOME	1	13.7385
REACTOME_GENERIC_TRANSCRIPTION_PATHWAY	1	13.6671
REACTOME_NCAM1_INTERACTIONS	1	12.9359
KEGG_LYSOSOME	1	12.2851
BIOCARTA_LAIR_PATHWAY	1	12.075
KEGG_CALCIUM_SIGNALING_PATHWAY	1	12.0204
REACTOME_DEVELOPMENTAL_BIOLOGY	1	11.8971
REACTOME_CELL_CYCLE_MITOTIC	1	11.8387
NABA_MATRISOME_ASSOCIATED	1	11.8195
REACTOME_NCAM_SIGNALING_FOR_NEURITE_OUT_GROWTH	1	11.7704
PID_SYNDECAN_2_PATHWAY	1	11.1623
REACTOME_CYTOCHROME_P450_ARRANGED_BY_SUBSTRATE_TYPE	1	11.0811
REACTOME_VITAMIN_B5_PANTOTHENATE_METABOLISM	1	10.8049
REACTOME_CELL_CYCLE	1	10.7382
KEGG_MAPK_SIGNALING_PATHWAY	1	10.4833
REACTOME_NFKB_ACTIVATION_THROUGH_FADD_RIP1_PATHWAY_MEDIATED_BY_CASPASE_8_AND10	1	10.411
REACTOME_REGULATION_OF_COMPLEMENT_CASCADE	1	9.80636
REACTOME_BIOLOGICAL_OXIDATIONS	1	9.43599
REACTOME_FATTY_ACID_TRIACYLGLYCEROL_AND_KETONE_BODY_METABOLISM	1	9.38947
PID_INTEGRIN2_PATHWAY	1	9.28076
REACTOME_NUCLEOTIDE_BINDING_DOMAIN_LEUCINE_RICH_REPEAT_CONTAINING_RECEPTOR_NLR_SIGNALING_PATHWAYS	1	9.27328
KEGG_TOLL_LIKE_RECEPTOR_SIGNALING_PATHWAY	1	9.22444
KEGG_PANTOTHENATE_AND_COA_BIOSYNTHESIS	1	9.16155
REACTOME_PHASE1_FUNCTIONALIZATION_OF_COMPOUNDS	1	9.00333
REACTOME_IMMUNOREGULATORY_INTERACTIONS_BETWEEN_A_LYMPHOID_AND_A_NON_LYMPHOID_CELL	1	8.88826
REACTOME_GPCR_DOWNSTREAM_SIGNALING	1	8.79163
REACTOME_SIGNALING_BY_RHO_GTPASES	1	8.74034
KEGG_ENDOCYTOSIS	1	8.63373
REACTOME_AXON_GUIDANCE	1	8.4684
KEGG_OLFACTORY_TRANSDUCTION	1	8.35168
REACTOME_CREB_PHOSPHORYLATION_THROUGH_THE_ACTIVATION_OF_RAS	1	8.35168
KEGG_CELL_CYCLE	1	8.31018
REACTOME_CLASS_I_MHC_MEDIATED_ANTIGEN_PROCESSING_PRESENTATION	1	8.28608
REACTOME_PPARA_ACTIVATES_GENE_EXPRESSION	1	8.25868
REACTOME_POST_TRANSLATIONAL_PROTEIN_MODIFICATION	1	8.23956
PID_MTOR_4PATHWAY	1	8.23578
REACTOME_SIGNALING_BY_GPCR	1	8.21709
REACTOME_DIABETES_PATHWAYS	1	8.16302
REACTOME_TRAF6_MEDIATED_NFKB_ACTIVATION	1	8.03477
REACTOME_MEIOTIC_SYNAPSIS	1	8.01945
KEGG_CELL_ADHESION_MOLECULES_CAMS	1	7.96907
REACTOME_PHOSPHOLIPID_METABOLISM	1	7.95472
REACTOME_SIGNALING_BY_ILS	1	7.94058
PID_CMYB_PATHWAY	1	7.86748
KEGG_NATURAL_KILLER_CELL_MEDIATED_CYTOTOXICITY	1	7.8067
ST_JNK_MAPK_PATHWAY	1	7.8018
KEGG_UBIQUITIN_MEDIATED_PROTEOLYSIS	1	7.75405
REACTOME_POST_NMDA_RECEPTOR_ACTIVATION_EVENTS	1	7.74708
BIOCARTA_INTRINSIC_PATHWAY	1	7.74016
KEGG_CYTOKINE_CYTOKINE_RECEPTOR_INTERACTION	1	7.69521
PID_MET_PATHWAY	1	7.66918
REACTOME_EXTRACELLULAR_MATRIX_ORGANIZATION	1	7.6522
PID_AMB2_NEUTROPHILS_PATHWAY	1	7.59691
KEGG_OOCYTE_MEIOSIS	1	7.51472
KEGG_PROSTATE_CANCER	1	7.51472
REACTOME_INHIBITION_OF_THE_PROTEOLYTIC_ACTIVITY_OF_APC_C_REQUIRED_FOR_THE_ONSET_OF_ANAPHASE_BY_MITOTIC_SPINDLE_CHECKPOINT_COMPONENTS	1	7.49835
REACTOME_REGULATION_OF_IFNA_SIGNALING	1	7.49835
REACTOME_SULFUR_AMINO_ACID_METABOLISM	1	7.49835
KEGG_ANTIGEN_PROCESSING_AND_PRESENTATION	1	7.40205
REACTOME_PRE_NOTCH_EXPRESSION_AND_PROCESSING	1	7.35248
PID_TCR_PATHWAY	1	7.27448
REACTOME_ANTIGEN_PROCESSING_UBIQUITINATION_PROTEASOME_DEGRADATION	1	7.22796
BIOCARTA_LECTIN_PATHWAY	1	7.09771
REACTOME_PYRIMIDINE_CATABOLISM	1	7.09771
KEGG_JAK_STAT_SIGNALING_PATHWAY	1	6.91983
REACTOME_APC_CDC20_MEDIATED_DEGRADATION_OF_NEK2A	1	6.8978
REACTOME_OLFACTORY_SIGNALING_PATHWAY	1	6.88795
KEGG_INTESTINAL_IMMUNE_NETWORK_FOR_IGA_PRODUCTION	1	6.86853
BIOCARTA_P27_PATHWAY	1	6.84949
KEGG_CIRCADIAN_RHYTHM_MAMMAL	1	6.84949
KEGG_VIRAL_MYOCARDITIS	1	6.74224
REACTOME_SIGNALING_BY_NOTCH	1	6.64539
REACTOME_NOD1_2_SIGNALING_PATHWAY	1	6.63012
REACTOME_TRAF6_MEDIATED_IRF7_ACTIVATION	1	6.63012
BIOCARTA_CLASSIC_PATHWAY	1	6.61509
KEGG_B_CELL_RECEPTOR_SIGNALING_PATHWAY	1	6.60027
REACTOME_METABOLISM_OF_VITAMINS_AND_COFACTORS	1	6.58567
PID_P38_ALPHA_BETA_PATHWAY	1	6.57128
REACTOME_SPHINGOLIPID_DE_NOVO_BIOSYNTHESIS	1	6.57128
REACTOME_HEMOSTASIS	1	6.5571
REACTOME_COMPLEMENT_CASCADE	1	6.45033
REACTOME_FORMATION_OF_FIBRIN_CLOT_CLOTTING_CASCADE	1	6.45033
KEGG_AUTOIMMUNE_THYROID_DISEASE	1	6.41306
REACTOME_MRNA_DECAY_BY_5_TO_3_EXORIBONUCLEASE	1	6.40698
REACTOME_INTEGRIN_CELL_SURFACE_INTERACTIONS	1	6.33114
KEGG_ALZHEIMERS_DISEASE	1	6.31997
NABA_ECM_REGULATORS	1	6.29799
KEGG_BUTANOATE_METABOLISM	1	6.15163
PID_SMAD2_3NUCLEAR_PATHWAY	1	6.14229
KEGG_PRIMARY_IMMUNODEFICIENCY	1	6.04487
SIG_REGULATION_OF_THE_ACTIN_CYTOSKELETON_BY_RHO_GTPASES	1	6.04487
PID_INTEGRIN5_PATHWAY	1	6.02813
REACTOME_INFLAMMASOMES	1	6.02813
KEGG_SMALL_CELL_LUNG_CANCER	1	6.01986
KEGG_RNA_DEGRADATION	1	5.93698
REACTOME_O_LINKED_GLYCOSYLATION_OF_MUCINS	1	5.93698
REACTOME_RIP_MEDIATED_NFKB_ACTIVATION_VIA_DAI	1	5.86044
REACTOME_MITOTIC_PROMETAPHASE	1	5.84304

## Sheet: GeneOntology Terms
GeneOntology Terms DC in at least one experiment with a FDR q-value<=0.05
# Number of Experiments	number of experiments in which the gene set results enriched of DE genes
# Score of significance	sum of -log10(pvalue) across all the experiments that find this gene set enriched of DC genes
Pathway Names	Number of Experiments	Score of significance
CYTOPLASM	3	116.772
NUCLEUS	3	87.0139
MEMBRANE	3	82.819
MEMBRANE_PART	3	73.7228
SIGNAL_TRANSDUCTION	3	67.539
PLASMA_MEMBRANE	3	66.9273
CYTOPLASMIC_PART	3	66.6746
INTEGRAL_TO_MEMBRANE	3	65.9997
INTRINSIC_TO_MEMBRANE	3	65.9435
BIOPOLYMER_METABOLIC_PROCESS	3	63.1183
NUCLEOBASENUCLEOSIDENUCLEOTIDE_AND_NUCLEIC_ACID_METABOLIC_PROCESS	3	62.1408
PROTEIN_METABOLIC_PROCESS	3	51.2152
POSITIVE_REGULATION_OF_BIOLOGICAL_PROCESS	3	47.6415
ANATOMICAL_STRUCTURE_DEVELOPMENT	3	46.0421
REGULATION_OF_METABOLIC_PROCESS	3	44.07
CELLULAR_MACROMOLECULE_METABOLIC_PROCESS	3	43.8426
CELLULAR_PROTEIN_METABOLIC_PROCESS	3	43.6701
POSITIVE_REGULATION_OF_CELLULAR_PROCESS	3	43.6452
REGULATION_OF_CELLULAR_METABOLIC_PROCESS	3	42.7531
MULTICELLULAR_ORGANISMAL_DEVELOPMENT	3	42.5563
INTRACELLULAR_ORGANELLE_PART	3	41.6837
ORGANELLE_PART	3	41.4027
INTRACELLULAR_SIGNALING_CASCADE	3	39.199
MEMBRANE_ENCLOSED_LUMEN	3	38.2022
ORGANELLE_LUMEN	3	38.2022
SYSTEM_DEVELOPMENT	3	34.9001
IMMUNE_SYSTEM_PROCESS	3	34.1434
CELL_CYCLE_GO_0007049	3	33.0251
NEGATIVE_REGULATION_OF_CELLULAR_PROCESS	3	30.8633
PROTEIN_KINASE_CASCADE	3	30.6068
NEGATIVE_REGULATION_OF_BIOLOGICAL_PROCESS	3	29.8495
REGULATION_OF_NUCLEOBASENUCLEOSIDENUCLEOTIDE_AND_NUCLEIC_ACID_METABOLIC_PROCESS	3	29.3408
REGULATION_OF_GENE_EXPRESSION	3	29.1958
ORGAN_DEVELOPMENT	3	27.6399
PHOSPHOTRANSFERASE_ACTIVITY_ALCOHOL_GROUP_AS_ACCEPTOR	3	26.5062
PLASMA_MEMBRANE_PART	2	55.282
INTRINSIC_TO_PLASMA_MEMBRANE	2	53.3967
INTEGRAL_TO_PLASMA_MEMBRANE	2	53.1131
CELL_FRACTION	2	34.0794
REGULATION_OF_BIOLOGICAL_QUALITY	2	32.6639
ORGANELLE_ORGANIZATION_AND_BIOGENESIS	2	32.1611
NUCLEAR_PART	2	32.0803
NUCLEAR_LUMEN	2	31.4077
ANATOMICAL_STRUCTURE_MORPHOGENESIS	2	30.4795
TRANSCRIPTION	2	30.3763
RNA_METABOLIC_PROCESS	2	28.49
MACROMOLECULAR_COMPLEX_ASSEMBLY	2	28.2071
RESPONSE_TO_STRESS	2	28.1502
CELLULAR_COMPONENT_ASSEMBLY	2	27.8212
ESTABLISHMENT_OF_LOCALIZATION	2	27.1152
TRANSPORT	2	26.9012
CYTOSKELETON_ORGANIZATION_AND_BIOGENESIS	2	26.2663
MACROMOLECULAR_COMPLEX	2	25.756
IMMUNE_RESPONSE	2	25.2956
BIOPOLYMER_MODIFICATION	2	24.5445
LIPID_METABOLIC_PROCESS	2	24.1218
DEFENSE_RESPONSE	2	23.7819
CELL_CYCLE_PROCESS	2	23.7407
CATABOLIC_PROCESS	2	23.6765
PROTEIN_MODIFICATION_PROCESS	2	23.1171
MITOTIC_CELL_CYCLE	2	22.0593
CELL_CYCLE_PHASE	2	21.9816
NUCLEOPLASM	2	21.9038
MEMBRANE_FRACTION	2	21.5254
ENDOPLASMIC_RETICULUM	2	21.2115
BIOSYNTHETIC_PROCESS	2	21.0878
REGULATION_OF_TRANSCRIPTION	2	20.7601
POST_TRANSLATIONAL_PROTEIN_MODIFICATION	2	20.4755
REGULATION_OF_MOLECULAR_FUNCTION	2	20.2104
TRANSCRIPTION_DNA_DEPENDENT	2	20.0499
RNA_BIOSYNTHETIC_PROCESS	2	19.9495
PROTEIN_COMPLEX	2	19.9127
TRANSFERASE_ACTIVITY_TRANSFERRING_PHOSPHORUS_CONTAINING_GROUPS	2	19.8263
RESPONSE_TO_EXTERNAL_STIMULUS	2	19.7895
PROTEIN_AMINO_ACID_PHOSPHORYLATION	2	19.3026
LEADING_EDGE	2	18.2157
REGULATION_OF_CELL_PROLIFERATION	2	17.5164
KINASE_ACTIVITY	2	17.4028
PHOSPHORYLATION	2	17.2302
REGULATION_OF_DEVELOPMENTAL_PROCESS	2	16.8309
RECEPTOR_BINDING	2	16.3035
REGULATION_OF_CELL_MORPHOGENESIS	2	16.1602
INTRACELLULAR_NON_MEMBRANE_BOUND_ORGANELLE	1	21.6623
NON_MEMBRANE_BOUND_ORGANELLE	1	21.6623
CELL_PROLIFERATION_GO_0008283	1	18.6179
CELLULAR_CATABOLIC_PROCESS	1	14.6502
MAPKKK_CASCADE_GO_0000165	1	13.9675
M_PHASE	1	13.9525
NERVOUS_SYSTEM_DEVELOPMENT	1	13.3269
CELL_SURFACE_RECEPTOR_LINKED_SIGNAL_TRANSDUCTION_GO_0007166	1	13.1896
MITOSIS	1	13.158
M_PHASE_OF_MITOTIC_CELL_CYCLE	1	12.9442
I_KAPPAB_KINASE_NF_KAPPAB_CASCADE	1	12.8677
REPRODUCTION	1	12.5917
REGULATION_OF_SIGNAL_TRANSDUCTION	1	12.4545
RECEPTOR_ACTIVITY	1	12.3804
NUCLEOTIDE_BINDING	1	12.343
EXTRACELLULAR_REGION	1	12.2242
ACTIN_CYTOSKELETON_ORGANIZATION_AND_BIOGENESIS	1	11.7163
NUCLEAR_ORGANIZATION_AND_BIOGENESIS	1	11.5517
POSITIVE_REGULATION_OF_DEVELOPMENTAL_PROCESS	1	11.3559
EXTRACELLULAR_REGION_PART	1	11.3059
VIRAL_INFECTIOUS_CYCLE	1	11.2898
TRANSCRIPTION_FACTOR_BINDING	1	11.2583
ACTIN_FILAMENT_BASED_PROCESS	1	11.1908
SYSTEM_PROCESS	1	11.1141
ENZYME_REGULATOR_ACTIVITY	1	11.0061
GOLGI_APPARATUS	1	11.0001
VIRAL_REPRODUCTIVE_PROCESS	1	10.8049
TRANSCRIPTION_FROM_RNA_POLYMERASE_II_PROMOTER	1	10.7154
RESPONSE_TO_BIOTIC_STIMULUS	1	10.6931
BASEMENT_MEMBRANE	1	10.5459
CELL_DEVELOPMENT	1	10.4143
HOMEOSTATIC_PROCESS	1	10.411
REGULATION_OF_MULTICELLULAR_ORGANISMAL_PROCESS	1	10.3592
PURINE_RIBONUCLEOTIDE_BINDING	1	10.316
VIRAL_REPRODUCTION	1	10.2833
CYTOSKELETON	1	10.2182
EXTRACELLULAR_MATRIX_PART	1	10.2182
REGULATION_OF_PROTEIN_KINASE_ACTIVITY	1	10.1192
NUCLEOLUS	1	10.1093
REGULATION_OF_CATALYTIC_ACTIVITY	1	10.1019
IDENTICAL_PROTEIN_BINDING	1	10.0684
DNA_BINDING	1	10.0474
NUCLEOPLASM_PART	1	10.0178
PURINE_NUCLEOTIDE_BINDING	1	10.0178
REGULATION_OF_CELL_CYCLE	1	10.0066
REGULATION_OF_KINASE_ACTIVITY	1	10.0022
RESPONSE_TO_CHEMICAL_STIMULUS	1	9.9075
NEURON_DEVELOPMENT	1	9.77422
REGULATION_OF_TRANSFERASE_ACTIVITY	1	9.77422
SUBSTRATE_SPECIFIC_TRANSPORTER_ACTIVITY	1	9.61681
MULTI_ORGANISM_PROCESS	1	9.55142
GTP_BINDING	1	9.37758
NEGATIVE_REGULATION_OF_METABOLIC_PROCESS	1	9.34159
REPRODUCTIVE_PROCESS	1	9.27328
GUANYL_NUCLEOTIDE_BINDING	1	9.25429
ORGAN_MORPHOGENESIS	1	9.14268
VIRAL_GENOME_REPLICATION	1	9.11503
G_PROTEIN_COUPLED_RECEPTOR_PROTEIN_SIGNALING_PATHWAY	1	8.91767
RNA_POLYMERASE_II_TRANSCRIPTION_FACTOR_ACTIVITY	1	8.63936
REGULATION_OF_CELLULAR_COMPONENT_ORGANIZATION_AND_BIOGENESIS	1	8.62812
CHEMICAL_HOMEOSTASIS	1	8.5374
INTRAMOLECULAR_OXIDOREDUCTASE_ACTIVITY	1	8.51719
ISOMERASE_ACTIVITY	1	8.44487
REGULATION_OF_RNA_METABOLIC_PROCESS	1	8.39498
CELLULAR_LIPID_METABOLIC_PROCESS	1	8.31425
GTPASE_REGULATOR_ACTIVITY	1	8.27033
NUCLEAR_HORMONE_RECEPTOR_BINDING	1	8.23956
NEGATIVE_REGULATION_OF_CELLULAR_METABOLIC_PROCESS	1	8.16302
HORMONE_RECEPTOR_BINDING	1	8.13534
PROTEIN_KINASE_ACTIVITY	1	8.06612
PROTEIN_COMPLEX_ASSEMBLY	1	7.93777
RUFFLE	1	7.93219
DI___TRI_VALENT_INORGANIC_CATION_TRANSMEMBRANE_TRANSPORTER_ACTIVITY	1	7.91836
HEMOPOIESIS	1	7.91561
TRANSMEMBRANE_TRANSPORTER_ACTIVITY	1	7.88592
HEMOPOIETIC_OR_LYMPHOID_ORGAN_DEVELOPMENT	1	7.81657
SEXUAL_REPRODUCTION	1	7.78242
RIBONUCLEOPROTEIN_COMPLEX_BIOGENESIS_AND_ASSEMBLY	1	7.72194
SUBSTRATE_SPECIFIC_TRANSMEMBRANE_TRANSPORTER_ACTIVITY	1	7.70183
REGULATION_OF_TRANSCRIPTIONDNA_DEPENDENT	1	7.63964
IMMUNE_SYSTEM_DEVELOPMENT	1	7.62315
SPECIFIC_RNA_POLYMERASE_II_TRANSCRIPTION_FACTOR_ACTIVITY	1	7.57134
ION_TRANSMEMBRANE_TRANSPORTER_ACTIVITY	1	7.49295
BIOPOLYMER_CATABOLIC_PROCESS	1	7.46462
POSITIVE_REGULATION_OF_CELLULAR_METABOLIC_PROCESS	1	7.41525
MYELOID_CELL_DIFFERENTIATION	1	7.40534
MACROMOLECULE_BIOSYNTHETIC_PROCESS	1	7.35874
BEHAVIOR	1	7.34626
PHOSPHORIC_ESTER_HYDROLASE_ACTIVITY	1	7.34626
RHO_PROTEIN_SIGNAL_TRANSDUCTION	1	7.32631
POSITIVE_REGULATION_OF_METABOLIC_PROCESS	1	7.25731
REGULATION_OF_CELLULAR_PROTEIN_METABOLIC_PROCESS	1	7.08928
PYRIMIDINE_NUCLEOTIDE_METABOLIC_PROCESS	1	7.04702
LOCOMOTORY_BEHAVIOR	1	7.02317
REGULATION_OF_PROTEIN_METABOLIC_PROCESS	1	6.79443
DNA_DAMAGE_RESPONSESIGNAL_TRANSDUCTION_BY_P53_CLASS_MEDIATOR	1	6.50229
POSITIVE_REGULATION_OF_PEPTIDYL_TYROSINE_PHOSPHORYLATION	1	6.50229
REGULATION_OF_CELL_SHAPE	1	6.50229
PHOSPHORIC_MONOESTER_HYDROLASE_ACTIVITY	1	6.41306
NUCLEOBASENUCLEOSIDE_AND_NUCLEOTIDE_METABOLIC_PROCESS	1	6.40698
CYTOKINE_ACTIVITY	1	6.38303

## Sheet: Transcription Factor Targets
Transcription Factor Targets DC in at least one experiment with a FDR q-value<=0.05
# Number of Experiments	number of experiments in which the gene set results enriched of DE genes
# Score of significance	sum of -log10(pvalue) across all the experiments that find this gene set enriched of DC genes
Pathway Names	Number of Experiments	Score of significance
GGGCGGR_V$SP1_Q6	3	97.7877
V$ISRE_01	3	83.4558
STTTCRNTTT_V$IRF_Q6	3	76.4929
TGGAAA_V$NFAT_Q4_01	3	73.3999
V$IRF_Q6	3	65.7333
V$IRF7_01	3	63.3156
GGGAGGRR_V$MAZ_Q6	3	60.8276
RYTTCCTG_V$ETS2_B	3	54.9846
CTTTGT_V$LEF1_Q2	3	50.3138
GGGTGGRR_V$PAX4_03	3	35.847
CAGCTG_V$AP4_Q5	3	32.2233
RCGCANGCGY_V$NRF1_Q6	3	31.6306
V$ICSBP_Q6	2	50.0376
AACTTT_UNKNOWN	2	47.3784
CAGGTG_V$E12_Q6	2	46.1608
V$IRF1_01	2	38.947
TTGTTT_V$FOXO4_01	2	37.2752
SCGGAAGY_V$ELK1_02	2	36.3995
V$IRF2_01	2	30.0339
CTTTGA_V$LEF1_Q2	2	29.8709
TGANTCA_V$AP1_C	2	28.955
MGGAAGTG_V$GABP_B	2	26.8504
V$IRF1_Q6	2	26.0028
ACTAYRNNNCCCR_UNKNOWN	2	24.6728
TGACAGNY_V$MEIS1_01	2	24.3921
TTANTCA_UNKNOWN	2	24.0512
TCANNTGAY_V$SREBP1_01	2	24.0128
V$NRF2_01	2	23.3098
RGAANNTTC_V$HSF1_01	2	21.522
TGACCTY_V$ERR1_Q2	2	20.5467
TATAAA_V$TATA_01	2	19.9864
V$YY1_Q6	2	19.9198
V$NFKAPPAB65_01	2	19.4367
V$NFKB_Q6	2	19.1441
TGCCAAR_V$NF1_Q6	2	18.8592
CTAWWWATA_V$RSRFC4_Q2	2	17.6976
RTAAACA_V$FREAC2_01	2	17.5944
CAGGTA_V$AREB6_01	2	17.5741
CACGTG_V$MYC_Q2	2	16.6762
V$PAX4_03	2	16.6537
V$NFKB_C	2	16.3894
TTCYNRGAA_V$STAT5B_01	2	15.8012
WGTTNNNNNAAA_UNKNOWN	2	15.708
V$PEA3_Q6	2	15.2046
V$PITX2_Q2	2	15.2046
V$E2F_Q2	2	14.9033
GCCATNTTG_V$YY1_Q6	2	14.802
V$FOXO3_01	2	14.6778
V$TATA_01	2	13.9316
GGGYGTGNY_UNKNOWN	1	20.3312
GTGACGY_V$E4F1_Q6	1	17.2765
V$NFMUE1_Q6	1	15.895
V$COUP_DR1_Q6	1	14.175
V$HAND1E47_01	1	14.0834
V$CREL_01	1	13.9388
RNGTGGGC_UNKNOWN	1	13.9032
GCANCTGNY_V$MYOD_Q6	1	13.8246
YTATTTTNR_V$MEF2_02	1	13.7293
GATTGGY_V$NFY_Q6_01	1	12.2121
V$TEL2_Q6	1	11.8667
TAATTA_V$CHX10_01	1	11.7499
RGAGGAARY_V$PU1_Q6	1	11.5486
V$PAX4_04	1	11.3559
V$STAT5A_01	1	10.9823
V$T3R_Q6	1	10.9823
V$CREB_Q3	1	10.9363
GTGGGTGK_UNKNOWN	1	10.5123
V$IK2_01	1	10.4833
TGCTGAY_UNKNOWN	1	10.4621
V$RORA2_01	1	10.3592
V$HNF4_01	1	10.1806
V$SREBP1_Q6	1	10.0613
V$NFAT_Q6	1	9.81365
V$NERF_Q2	1	9.77071
V$TGIF_01	1	9.77071
V$PBX1_01	1	9.75679
V$P300_01	1	9.68355
V$FOXO4_02	1	9.63041
V$MYB_Q6	1	9.63041
V$SRY_01	1	9.59895
V$AREB6_04	1	9.55565
V$ZIC3_01	1	9.42974
V$GFI1_01	1	9.34159
V$AML1_01	1	9.10598
V$AML1_Q6	1	9.10598
V$BACH1_01	1	9.10598
V$COUP_01	1	9.10598
V$E2A_Q2	1	9.03639
AAAYRNCTG_UNKNOWN	1	9.03639
V$ZF5_01	1	8.9872
V$FOXO1_02	1	8.91024
V$AP1FJ_Q2	1	8.90286
V$CDPCR3HD_01	1	8.88826
V$GR_Q6	1	8.79163
V$ZF5_B	1	8.75926
CTGCAGY_UNKNOWN	1	8.75926
V$COREBINDINGFACTOR_Q6	1	8.71564
V$FOXO1_01	1	8.70352
V$MYOD_Q6	1	8.70352
TTCNRGNNNNTTC_V$HSF_Q6	1	8.69752
TCCCRNNRTGC_UNKNOWN	1	8.68561
V$TCF4_Q5	1	8.63936
TGGNNNNNNKCCAR_UNKNOWN	1	8.63936
YGCGYRCGC_UNKNOWN	1	8.49739
GGATTA_V$PITX2_Q2	1	8.45892
V$ETS_Q4	1	8.44023
V$HNF3B_01	1	8.34745
V$RFX1_01	1	8.27425
TGACATY_UNKNOWN	1	8.26255
TGCGCANK_UNKNOWN	1	8.25099
V$STAT_01	1	8.20604
V$CHX10_01	1	8.1843
V$OCT1_05	1	8.17006
V$MAZ_Q6	1	8.01339
V$PPAR_DR1_Q2	1	7.98363
CCAATNNSNNNGCG_UNKNOWN	1	7.9807
V$POU3F2_02	1	7.94621
V$HNF4_DR1_Q3	1	7.91015
V$TCF1P_Q6	1	7.90743
V$CEBPB_01	1	7.87271
V$HOXA4_Q2	1	7.87271
V$CREB_Q4	1	7.83662
V$PU1_Q6	1	7.82906
WGGAATGY_V$TEF1_Q6	1	7.79935
V$STAT5A_03	1	7.76578
V$STAT5A_02	1	7.73329
V$AP1_Q4	1	7.73329
V$NFAT_Q4_01	1	7.73101
V$SOX9_B1	1	7.71519
V$HSF_Q6	1	7.66918
V$E2F_Q4_01	1	7.54831
V$FOXJ2_02	1	7.54831
V$MSX1_01	1	7.46812
TTANWNANTGGM_UNKNOWN	1	7.45594
V$E2F_03	1	7.42192
V$S8_01	1	7.42192
V$STAT1_03	1	7.31422
CCCNNGGGAR_V$OLF1_01	1	7.30973
CATTGTYY_V$SOX9_B1	1	7.29195
V$STAT5B_01	1	7.18483
V$CMYB_01	1	7.11478
V$TEF_Q6	1	7.07263
TGTTTGY_V$HNF3_Q6	1	7.06675
V$FREAC3_01	1	7.04587
V$CEBPGAMMA_Q6	1	7.00427
V$DBP_Q6	1	7.00427
V$HNF4_01_B	1	6.97711
AAAYWAACM_V$HFH4_01	1	6.94338
V$CREB_02	1	6.94338
V$NRSF_01	1	6.88795
V$LEF1_Q2	1	6.85897
V$CREB_Q2	1	6.8034
V$E2F1_Q4_01	1	6.78554
V$AP1_Q6_01	1	6.77673

## Sheet: MicroRNA Targets
MicroRNA Targets DC in at least one experiment with a FDR q-value<=0.05
# Number of Experiments	number of experiments in which the gene set results enriched of DE genes
# Score of significance	sum of -log10(pvalue) across all the experiments that find this gene set enriched of DC genes
Pathway Names	Number of Experiments	Score of significance
TGGTGCT,MIR-29A,MIR-29B,MIR-29C	2	27.5535
GTGCAAT,MIR-25,MIR-32,MIR-92,MIR-363,MIR-367	2	26.9529
AAGCCAT,MIR-135A,MIR-135B	2	25.2783
GCACTTT,MIR-17-5P,MIR-20A,MIR-106A,MIR-106B,MIR-20B,MIR-519D	2	24.6149
ACTTTAT,MIR-142-5P	2	24.3761
GTGCCTT,MIR-506	2	24.3725
AACTGGA,MIR-145	2	22.8585
TGCCTTA,MIR-124A	2	22.443
ACTGTGA,MIR-27A,MIR-27B	2	22.1227
TGTTTAC,MIR-30A-5P,MIR-30C,MIR-30D,MIR-30B,MIR-30E-5P	2	21.4587
TGCTGCT,MIR-15A,MIR-16,MIR-15B,MIR-195,MIR-424,MIR-497	2	20.8633
CACTGTG,MIR-128A,MIR-128B	2	20.5617
TGAATGT,MIR-181A,MIR-181B,MIR-181C,MIR-181D	2	19.8647
GTACTGT,MIR-101	2	18.5434
ACCAAAG,MIR-9	2	18.4792
TTTTGAG,MIR-373	2	17.7423
TTTGTAG,MIR-520D	2	17.2855
TGCTTTG,MIR-330	2	17.2561
TGCACTG,MIR-148A,MIR-152,MIR-148B	2	16.745
TTGCACT,MIR-130A,MIR-301,MIR-130B	2	16.1092
CTTTGTA,MIR-524	2	15.8044
ATGTCAC,MIR-489	2	15.5857
CAGTATT,MIR-200B,MIR-200C,MIR-429	2	15.208
CTACCTC,LET-7A,LET-7B,LET-7C,LET-7D,LET-7E,LET-7F,MIR-98,LET-7G,LET-7I	2	14.872
TACTTGA,MIR-26A,MIR-26B	2	14.5688
ATACTGT,MIR-144	2	14.3632
ATGTTTC,MIR-494	2	13.7417
ATACCTC,MIR-202	2	13.5412
CATTTCA,MIR-203	2	13.2932
CAGTGTT,MIR-141,MIR-200A	2	12.874
AAGCACT,MIR-520F	2	12.8134
GGCAGCT,MIR-22	2	11.9821
CTATGCA,MIR-153	2	11.951
AATGTGA,MIR-23A,MIR-23B	2	11.3927
CCTGTGA,MIR-513	2	11.0011
TCCAGAT,MIR-516-5P	2	9.58856
TGCACTT,MIR-519C,MIR-519B,MIR-519A	1	19.1672
TTTGCAC,MIR-19A,MIR-19B	1	16.2505
GTGCCAA,MIR-96	1	11.4267
CTTGTAT,MIR-381	1	10.4621
ATTCTTT,MIR-186	1	10.2688
AGCACTT,MIR-93,MIR-302A,MIR-302B,MIR-302C,MIR-302D,MIR-372,MIR-373,MIR-520E,MIR-520A,MIR-526B,MIR-520B,MIR-520C,MIR-520D	1	10.0922
ATGCTGC,MIR-103,MIR-107	1	9.54442
ATGCAGT,MIR-217	1	9.12416
AAAGACA,MIR-511	1	9.01149
CTACTGT,MIR-199A	1	8.4684
ATAGGAA,MIR-202	1	8.39498
ACACTGG,MIR-199A,MIR-199B	1	8.28212
AAAGGGA,MIR-204,MIR-211	1	8.22452
CTCTATG,MIR-368	1	7.8018
GCTCTTG,MIR-335	1	7.60893
GCACCTT,MIR-18A,MIR-18B	1	7.46462
GAGCCAG,MIR-149	1	7.39552
CACTGCC,MIR-34A,MIR-34C,MIR-449	1	7.25166
TCTCTCC,MIR-185	1	7.08211
GTTTGTT,MIR-495	1	6.8401
ACATTCC,MIR-1,MIR-206	1	6.79443
ACACTAC,MIR-142-3P	1	6.77673
CACCAGC,MIR-138	1	6.7089
GTAAACC,MIR-299-5P	1	6.58567
AGCATTA,MIR-155	1	6.57845
CTGAGCC,MIR-24	1	6.53619
ATGTACA,MIR-493	1	6.38896
TAGCTTT,MIR-9	1	6.36543
ACTGCAG,MIR-17-3P	1	6.27118
ATATGCA,MIR-448	1	6.12385
TCTGGAC,MIR-198	1	6.11476
AAGCACA,MIR-218	1	6.06619
GCTTGAA,MIR-498	1	6.06619
GTCAGGA,MIR-378	1	5.93698
GCAAAAA,MIR-129	1	5.90712
GTGTCAA,MIR-514	1	5.87102
AGGCACT,MIR-515-3P	1	5.82257
TTGGGAG,MIR-150	1	5.76672
CAGCTTT,MIR-320	1	5.73837
TAATAAT,MIR-126	1	5.65785
CAGGTCC,MIR-492	1	5.64929
TGTATGA,MIR-485-3P	1	5.63799
ATGAAGG,MIR-205	1	5.59672
TACAATC,MIR-508	1	5.51399
GGCAGTG,MIR-324-3P	1	5.39703
GTGCAAA,MIR-507	1	5.29632
CCTGCTG,MIR-214	1	5.24572
GTATGAT,MIR-154,MIR-487	1	5.19757
GCAAGGA,MIR-502	1	5.1379
ACCGAGC,MIR-423	1	5.0222
CTCAAGA,MIR-526B	1	4.98643
AGTCTTA,MIR-499	1	4.93229
CTCAGGG,MIR-125B,MIR-125A	1	4.85491
GACAATC,MIR-219	1	4.73187
CAGTCAC,MIR-134	1	4.68097
CCCACAT,MIR-299-3P	1	4.5469
AAGCAAT,MIR-137	1	4.52821
ATCATGA,MIR-433	1	4.50081
CAGGGTC,MIR-504	1	4.47414
GGATCCG,MIR-127	1	4.38203
CAGCACT,MIR-512-3P	1	4.31999
CACGTTT,MIR-302A	1	4.30507
GGCCAGT,MIR-193A,MIR-193B	1	4.29036
ACAGGGT,MIR-10A,MIR-10B	1	4.28309
CCATCCA,MIR-432	1	4.19306
GGGACCA,MIR-133A,MIR-133B	1	4.17339
